# Supplementary material for: Membrane Protein Identification in Rodent Brain Tissue Samples and Acute Brain Slices
Source: Cells. 2019 May 8;8(5):423. doi: 10.3390/cells8050423 (PMC6562397; doi:10.3390/cells8050423)
Supplement: Supplementary file 1 [file cells-08-00423-s001.zip › Table_S1.xlsx]

## Sheet: Sup 1
accession number	Peptide count	Unique peptides	Confidence score	Protein name	Abundance calculated by relative Hi3 quantification		Number of identified peptides		mem
					sample A	sample B	sample A	sample B
Q9JKE3;A0A0G2K464	2	2	14.2983	Secretory carrier-associated membrane protein 5	38071.8	95700.9	2	2	6
Q62747	9	8	67.013	Synaptotagmin-7	11568.5	13965.4	4	3	5
G3V7P1;A0A0G2JVB6;A0A0G2K4U8	6	6	58.1276	Syntaxin-12	16829.9	32695.3	6	5	5
P33124;A0A0A6YYM0	6	6	42.9006	Long-chain-fatty-acid--CoA ligase 6	5841.06	1769.73	6	0	4
A0A0G2JV93	2	1	12.3518	Metabotropic glutamate receptor 3	520.439	61.1295	1	0	4
P35349	4	1	25.4275	Metabotropic glutamate receptor 6	1271.27	1518.05	0	0	4
Q62888;A0A0U1RRX0;F1LQ41	7	3	46.695	Neuroligin-2	3675.23	3632.59	2	0	4
P29476;D3ZEW7;F1LQL1	8	8	54.4555	Nitric oxide synthase, brain	12602.7	21429.1	7	1	4
P35284;A0A0G2JYB0;D4A376	7	4	56.9803	Ras-related protein Rab-12	2786.35	4766.64	2	0	4
B1H267	1	1	5.7974	Sorting nexin-5	1218.57	1378.14	1	1	4
Q63584	4	4	33.4667	Transmembrane emp24 domain-containing protein 10	8724.46	10686.4	2	2	4
Q63666	7	4	91.0985	Vesicle-associated membrane protein 1	17491.2	18148.7	4	2	4
Q9Z270;A0A0G2K8E6	8	6	88.3308	Vesicle-associated membrane protein-associated protein A	60903.7	47618.9	6	3	4
Q9Z2L0	13	12	128.03	Voltage-dependent anion-selective channel protein 1	90031.4	139558	12	9	4
P37377	9	6	101.055	Alpha-synuclein	26109.2	23524.5	7	3	3
A0A0G2K3S1;P46933	1	1	5.9104	Amyloid beta A4 precursor protein-binding family B member 1	1266.86	1236.95	1	0	3
P12369;A0A0G2K5G0;Q4KLG5	10	7	80.5973	cAMP-dependent protein kinase type II-beta regulatory subunit	5114.58	5831.99	4	1	3
Q2IBC6;P41350	1	1	5.8308	Caveolin	2973.51	4938.08	0	1	3
P70500	1	1	5.9551	CDP-diacylglycerol--inositol 3-phosphatidyltransferase	2571.72	5095.68	0	0	3
Q62696;A0A0G2K1M2;F1LNM0	20	15	136.573	Disks large homolog 1	31511.4	34837	12	5	3
A0A0G2K757;P25235	1	1	5.8749	Dolichyl-diphosphooligosaccharide--protein glycosyltransferase subunit 2	275.394	262.349	0	0	3
O35303	19	16	187.566	Dynamin-1-like protein	38635.7	37047.7	18	8	3
A0A0G2K714;Q6AYE2	4	3	34.8709	Endophilin-B1	6369.95	10826.1	3	2	3
P18506	3	3	24.218	Gamma-aminobutyric acid receptor subunit delta	4764.15	5158.65	4	0	3
O88871;A0A0A0MXV8	12	12	84.5509	Gamma-aminobutyric acid type B receptor subunit 2	26637.2	39325.6	11	6	3
Q9R080;G3V9X2	7	7	43.4819	G-protein-signaling modulator 1	6013.59	5487.37	5	1	3
Q5XIE8	4	4	24.3358	Integral membrane protein 2B	6963.73	11730.9	4	2	3
P97629;A0A0G2JUW8;A0A0G2JYN3;A0A0H2UHK5	2	2	17.4124	Leucyl-cystinyl aminopeptidase	2782.72	5460.89	0	2	3
B0BNJ1	8	8	53.7273	LOC683667 protein	52703.5	34974.1	8	5	3
P70580	4	3	29.4324	Membrane-associated progesterone receptor component 1	1780.28	2272.27	0	0	3
P84817	1	1	6.443	Mitochondrial fission 1 protein	1827.23	14.5997	1	0	3
P60203	9	7	108.986	Myelin proteolipid protein	143326	359861	10	8	3
P07722;G3V9B3	4	4	31.9694	Myelin-associated glycoprotein	21561.8	28550.7	4	3	3
Q9JJ19	18	15	154.89	Na(+)/H(+) exchange regulatory cofactor NHE-RF1	30881.3	29832.2	13	5	3
Q920G2;G3V6D9	1	1	6.0677	Na(+)/H(+) exchange regulatory cofactor NHE-RF2	974.46	1367.29	1	0	3
P55161;F1LSM5	21	21	166.286	Nck-associated protein 1	45662.5	34964	26	9	3
Q63372;M0RBN6;Q63373	11	10	71.0334	Neurexin-1	10241.1	18389.2	7	6	3
P02683	1	1	5.6927	Neuron-specific protein family member 1	1893.34	3149.96	0	0	3
P97546	15	14	159.757	Neuroplastin	203902	159871	19	10	3
Q05982	5	1	59.3602	Nucleoside diphosphate kinase A	1671.55	1744.87	0	0	3
Q62915;A0A0G2JVI6;A0A0G2K2L8;A0A0G2K8F4;D4A8M2	13	13	116.602	Peripheral plasma membrane protein CASK	33999.4	34724.2	15	6	3
P31044	6	5	74.5256	Phosphatidylethanolamine-binding protein 1	42349.6	61705.3	8	3	3
P63142	5	3	30.9439	Potassium voltage-gated channel subfamily A member 2	5416.48	7430.19	3	2	3
Q62768	4	2	23.454	Protein unc-13 homolog A	1797.06	4808.16	2	0	3
B0BMW0;A0A1B0GWR3;P61107	11	10	96.182	RAB14, member RAS oncogene family	39862	59193.1	8	6	3
P47709;F1LPB9	13	12	112.562	Rabphilin-3A	32346.5	26699.1	11	1	3
Q6P791	1	1	12.6614	Ragulator complex protein LAMTOR1	1593.82	771.779	2	0	3
O35509;A0A0G2JZR4;P62494	10	8	105.666	Ras-related protein Rab-11B	58605.9	138873	10	9	3
Q6AXT5	6	6	39.0453	Ras-related protein Rab-21	16486	19808.8	4	3	3
Q53B90	4	2	36.9782	Ras-related protein Rab-43	880.976	5324.82	0	2	3
P61227	6	4	39.998	Ras-related protein Rap-2b	3519.16	7113.73	3	3	3
Q9JIR4;A0A0G2JT77;A0A0G2K708;A0A0G2KA18;A0A0G2KAV8;F1LYS1	24	23	176.34	Regulating synaptic membrane exocytosis protein 1	29409.9	33850	17	12	3
Q6RJR6;A0A0H2UHX1	12	11	93.8212	Reticulon-3	30239.2	22859.6	11	3	3
Q9JK11;F1LQN3	23	21	219.906	Reticulon-4	104840	108843	26	16	3
Q64578	11	1	85.5166	Sarcoplasmic/endoplasmic reticulum calcium ATPase 1	3589.16	4065.98	0	0	3
P11507	26	12	221.011	Sarcoplasmic/endoplasmic reticulum calcium ATPase 2	40947.1	58476.4	14	3	3
D4A208;A0A0G2JZ92;B5DEJ1;F1M287	11	11	81.007	SLIT-ROBO Rho GTPase-activating protein 2	26431.5	31611.9	11	9	3
Q5YLM1	10	8	69.166	Sn1-specific diacylglycerol lipase alpha	16396.3	22696.1	8	7	3
Q9JHZ9	1	1	5.7066	Sodium-coupled neutral amino acid transporter 3	3796.56	11117.2	0	1	3
Q99N27	1	1	5.6471	Sorting nexin-1	719.855	828.894	1	0	3
P70483	1	1	5.6045	Striatin	506.498	1286.21	0	0	3
P21913	2	2	12.4032	Succinate dehydrogenase [ubiquinone] iron-sulfur subunit, mitochondrial	2187.68	1472.13	1	1	3
P21707;P47861	19	12	246.465	Synaptotagmin-1	204157	286029	18	13	3
P97610	13	11	119.927	Synaptotagmin-12	51633.6	112365	12	10	3
P40748;A0A0G2JSR2	2	2	11.536	Synaptotagmin-3	4037.13	7035.74	1	0	3
P32851	7	5	72.9131	Syntaxin-1A	7262.18	12238.1	4	4	3
P61265;G3V632;P50279;Q7TS57	24	20	316.467	Syntaxin-1B	381194	909659	22	21	3
O70257;A0A0G2K6Y9;M0R930	6	6	46.4884	Syntaxin-7	29893.5	31321.3	4	4	3
P61765	49	46	629.67	Syntaxin-binding protein 1	880311	1.0196e+06	64	43	3
Q9WU70	4	4	24.0272	Syntaxin-binding protein 5	8292.56	12198.2	3	2	3
A9CMA6	6	6	48.5592	Transmembrane protein 163	16515.5	26483.7	6	4	3
Q6IRE4	2	2	11.7269	Tumor susceptibility gene 101 protein	3453.91	5670.12	1	0	3
B2RZ78;A0A0G2JTS3	2	2	12.3863	Vacuolar protein sorting-associated protein 29	2274.7	2561.36	0	0	3
O55166	1	1	5.9469	Vacuolar protein sorting-associated protein 52 homolog	7165.91	8546.61	0	0	3
P63045;P63025	6	2	99.4158	Vesicle-associated membrane protein 2	109552	207505	4	4	3
Q4KM74	7	6	55.4179	Vesicle-trafficking protein SEC22b	63603.2	38552.3	6	5	3
P10687;F1M084;R9PXY3	2	2	11.9074	1-phosphatidylinositol 4,5-bisphosphate phosphodiesterase beta-1	2861.14	3646.67	2	0	2
P62909;D3ZVH2	5	5	33.5362	40S ribosomal protein S3	6538.7	8812.55	4	2	2
Q794F9;A0A0H2UHQ0	15	15	162.829	4F2 cell-surface antigen heavy chain	122435	158399	16	13	2
P21588;Q66HL0	4	4	24.6491	5'-nucleotidase	7576.83	11801.9	4	4	2
P69682	4	4	32.1082	Adaptin ear-binding coat-associated protein 1	6263.82	11001.5	4	2	2
D3ZUY8	33	19	344.278	Adaptor protein complex AP-2, alpha 1 subunit (Predicted)	98203.5	115255	23	13	2
B5DFK6	8	7	58.8759	Adaptor-related protein complex 3, delta 1 subunit	12607.9	7387.34	8	0	2
P62332	6	5	62.7096	ADP-ribosylation factor 6	14149.3	56738.2	4	5	2
Q66HA6	3	1	19.7995	ADP-ribosylation factor-like protein 8B	593.07	1309.83	1	0	2
P0C5Y8	20	20	143.82	Alsin	26198.8	24622.6	15	3	2
A0A0H2UHB7;Q9JI66	27	26	327.989	Anion exchange protein	266439	261565	32	21	2
D3Z9Z0	26	22	197.684	Ankyrin 1	51005.8	52940.1	19	11	2
A0A0G2JZ56;A0A0G2KAS9;D4A4Q9;F1LN92;F1LZM2;M0R511	52	41	530.81	Ankyrin 2	179689	197484	44	31	2
P14669	1	1	5.7771	Annexin A3	145.659	73.635	1	1	2
P62944	33	17	312.462	AP-2 complex subunit beta	80362.5	107542	17	10	2
F1LRI7;P0C1X8	14	13	98.8346	AP2-associated protein kinase 1	16290.2	20719.3	12	8	2
P53678;P53676;Q6IRG9;V9GZ82	7	5	49.7653	AP-3 complex subunit mu-2	5495.97	3990.93	3	0	2
P47863;A0A0G2K336;A0A0G2K4I1;A0A0H2UHZ1	5	5	52.2531	Aquaporin-4	30792.7	76161.4	7	6	2
P15999;A0A0G2K099;F1LP05	28	27	316.299	ATP synthase subunit alpha, mitochondrial	188805	290893	27	19	2
D3ZAF6	1	1	6.4907	ATP synthase subunit f, mitochondrial	2342.84	5627.83	0	1	2
Q5M7T6	18	17	190.149	ATPase H+-transporting V0 subunit D1	128867	219284	19	13	2
D4A133	31	28	322.281	ATPase H+-transporting V1 subunit A	220439	212195	36	15	2
A0A0H2UHF5;P49655	1	1	5.7798	ATP-sensitive inward rectifier potassium channel 10	1367.44	33.2238	1	0	2
Q63604;A0A0G2K5X6	4	4	29.646	BDNF/NT-3 growth factors receptor	5513.04	9622.49	5	2	2
Q9Z1Y3;A0A0G2K728;G3V803	7	6	49.1303	Cadherin-2	43378.4	96615.8	6	0	2
F1LWT1	18	13	136.784	Calcium-dependent secretion activator 2	23679.2	31504	13	8	2
D4A8B3	61	4	794.441	Calcium-transporting ATPase	21886.1	37312.9	5	3	2
A0A0G2K9Q6;Q64568	52	31	624.534	Calcium-transporting ATPase	208432	301924	38	21	2
G3V9U7;A0A0G2K9N9;D3ZHJ6;P18596	21	16	148.997	Calcium-transporting ATPase	49332	59713.8	14	5	2
Q64566	1	1	6.5653	Calcium-transporting ATPase type 2C member 1	1042.12	1475.66	0	1	2
P18418	8	8	57.8885	Calreticulin	9081.21	11817.6	0	2	2
Q6AY20	1	1	6.2735	Cation-dependent mannose-6-phosphate receptor	443.438	0	0	0	2
O35112	19	18	174.48	CD166 antigen	58293.7	73592.2	17	15	2
A0A5D0;P04218	3	3	24.3231	Cd200 molecule	44528.5	102602	1	3	2
Q62745;Q6P9V1	3	3	31.4375	CD81 antigen	30208.8	67905.3	2	3	2
P40241	3	3	40.3568	CD9 antigen	21534.2	24118.5	6	2	2
Q8R1R5	2	2	17.4951	CD99 antigen-like protein 2	2302.35	3371.27	0	1	2
A1A5P0	8	8	67.7749	Cdc42 effector protein 1	11144.3	18972.3	8	5	2
D4AAE9	3	3	29.5518	CDGSH iron sulfur domain 2	5064.34	5339.43	0	0	2
B0K020	2	2	14.1298	CDGSH iron-sulfur domain-containing protein 1	6212.25	11567.5	2	0	2
Q8CFN2	6	2	70.439	Cell division control protein 42 homolog	34462	23035	3	1	2
Q8VII6;A0A0G2K0P8;A0A0G2K7R8	1	1	6.3926	Choline transporter-like protein 1	543.631	1309.51	1	0	2
B4F795	1	1	5.674	Choline transporter-like protein 2	4249.69	5107.95	0	1	2
P19836	1	1	5.6478	Choline-phosphate cytidylyltransferase A	930.449	66.4403	0	0	2
Q05140	14	1	128.718	Clathrin coat assembly protein AP180	1451.57	31.8116	0	1	2
F1M779;P11442	71	69	961.012	Clathrin heavy chain	1.21638e+06	893454	99	60	2
P08081;A0A0G2JYW3	8	7	110.198	Clathrin light chain A	71221.7	103029	13	13	2
P08082	8	8	103.052	Clathrin light chain B	69984.7	103050	13	13	2
Q63135;A0A0G2K7Y0	2	2	11.6913	Complement component receptor 1-like protein	2229.7	6093.5	2	1	2
Q63198	39	38	420.235	Contactin-1	330076	432543	49	34	2
P14841	2	2	14.1579	Cystatin-C	3020.75	4067.31	2	0	2
P00173	1	1	6.555	Cytochrome b5	480.346	1114.52	1	0	2
P32551	12	10	106.363	Cytochrome b-c1 complex subunit 2, mitochondrial	23797.2	30803.8	10	8	2
Q01205;G3V6P2	6	5	49.3761	Dihydrolipoyllysine-residue succinyltransferase component of 2-oxoglutarate dehydrogenase complex, mitochondrial	15298.4	18981.3	5	5	2
P60905;A0A0G2JX56	6	5	59.8801	DnaJ homolog subfamily C member 5	44335.6	26010.3	6	2	2
Q07266;A0A0H2UHL9	15	14	109.965	Drebrin	59288.7	43977.3	16	9	2
Q9JHL4	2	2	13.0684	Drebrin-like protein	2043.56	3939.99	1	2	2
Q2TA68	1	1	5.6301	Dynamin-like 120 kDa protein, mitochondrial	704.358	1373.63	0	0	2
A0A0G2K8P3;A0A0G2K0B4;Q62940	4	3	28.6809	E3 ubiquitin-protein ligase NEDD4	2609.19	2561.81	0	0	2
Q641Z6;Q4V8H8;Q8R3Z7	15	8	118.743	EH domain-containing protein 1	19659.1	14488.8	8	4	2
A0A0G2JTH6;Q8R491	8	1	59.4116	EH domain-containing protein 3	240.205	478.675	0	0	2
Q811U3;A0A0G2JYT1;A0A0G2K140;D3ZMM4;F1LPE9;Q8K3M6	18	17	139.303	ELKS/Rab6-interacting/CAST family member 1	33984.5	40546.7	18	10	2
P05197	13	11	94.3836	Elongation factor 2	14997.9	11029	9	3	2
O35964	14	7	113.399	Endophilin-A2	37350.2	218734	6	0	2
P21451	3	3	17.94	Endothelin B receptor	3149.92	6859.51	3	0	2
P24942;A0A0G2JSU1;A0A0G2K611;A0A0G2KAS7;G3V846	15	11	178.274	Excitatory amino acid transporter 1	430723	151434	13	7	2
P31596;G3V6R0	12	9	156.125	Excitatory amino acid transporter 2	139480	142129	14	8	2
O35921;F1LR26	10	8	117.035	Excitatory amino acid transporter 4	174205	113325	11	5	2
P30839;A0A0G2JY43;G3V9W6	3	2	24.0115	Fatty aldehyde dehydrogenase	8540.62	21602.7	3	2	2
P62813;P19969	4	4	27.3606	Gamma-aminobutyric acid receptor subunit alpha-1	8118.3	20273.1	3	4	2
P30191;G3V6G3	9	8	83.0448	Gamma-aminobutyric acid receptor subunit alpha-6	48150.1	51881.3	11	6	2
P63138	10	4	93.0285	Gamma-aminobutyric acid receptor subunit beta-2	11984.8	24941	3	6	2
P63079;A0A0G2K0J9;A0A0G2K5D4	9	4	75.1543	Gamma-aminobutyric acid receptor subunit beta-3	5806.51	4426.9	3	1	2
P18508;P23574;Q6PW52	1	1	6.1313	Gamma-aminobutyric acid receptor subunit gamma-2	1041.81	162.264	1	0	2
P60522	3	3	26.6238	Gamma-aminobutyric acid receptor-associated protein-like 2	5402.71	7617.89	4	0	2
Q9Z0U4;B5D5S8;Q5CC43;Q5CC44;Q924M0	9	9	60.3739	Gamma-aminobutyric acid type B receptor subunit 1	8503.67	12313.7	6	5	2
P07323	21	15	272.821	Gamma-enolase	129004	94099.8	16	8	2
P08050	12	12	136.137	Gap junction alpha-1 protein	46790.9	67776.3	14	8	2
Q03555;F1MA86;M0R423	11	11	76.5385	Gephyrin	27513.3	42096.9	10	7	2
P05370	5	5	43.3446	Glucose-6-phosphate 1-dehydrogenase	45582.4	32558.8	5	0	2
P70627;G3V7S0	5	4	31.9661	Glutamate carboxypeptidase 2	8349.4	8386.08	2	2	2
Q05683;B3VQJ0	8	6	67.7785	Glutamate decarboxylase 2	13396.2	11050.1	7	3	2
P19490;A0A0G2K798;M0R5P7;M0R9A7	14	11	97.2984	Glutamate receptor 1	21726.5	26984.7	10	7	2
G3V7U1;P23385	26	23	200.728	Glutamate receptor, metabotropic 1, isoform CRA_b	86421	132619	22	16	2
A0A0G2K080;A0A0G2K8E7;Q0VGK4	1	1	5.7104	Glycerophosphodiester phosphodiesterase domain-containing protein 1	1099.47	884.379	0	0	2
Q62638;G3V8G5	2	2	11.5886	Golgi apparatus protein 1	461.717	1905.71	0	2	2
F6T071;Q68G33;Q9R064	3	3	19.0816	Golgi reassembly-stacking protein 2	1814.09	6257.79	0	3	2
P20171	8	4	89.0658	GTPase HRas	18385.5	26425	6	3	2
P08644	6	1	59.0141	GTPase KRas	2206.08	1147.71	1	0	2
Q04970	5	2	51.4068	GTPase NRas	3627.58	4457.28	2	1	2
Q8K586;P62828;Q66H11	2	2	14.8355	GTP-binding nuclear protein Ran, testis-specific isoform	4771	8746.11	0	2	2
P04897;D3ZSS5;D4AA42;P29348;Q5EEY3	15	8	188.093	Guanine nucleotide-binding protein G(i) subunit alpha-2	48773.3	61323.2	10	6	2
P54311;P52287	16	8	213.186	Guanine nucleotide-binding protein G(I)/G(S)/G(T) subunit beta-1	269881	327551	11	8	2
Q6Q629;F1LPW1	3	3	18.4592	Inactive dipeptidyl peptidase 10	3448.31	3972.23	3	1	2
Q5PQL7	2	2	12.1617	Integral membrane protein 2C	1476.26	655.42	1	0	2
A0A0G2JSK5;P49134	3	3	18.6297	Integrin beta	5701.15	4635.09	2	0	2
Q62929;G3V7W4	1	1	6.0405	Interleukin-1 receptor-like 2	6945.89	9172.85	0	0	2
Q62733	10	10	81.516	Lamina-associated polypeptide 2, isoform beta	17856.9	44866.7	10	8	2
Q63016	5	5	39.5613	Large neutral amino acids transporter small subunit 1	11530.7	19256.4	6	3	2
A0A0G2JTH4;P97829	7	7	66.2688	Leukocyte surface antigen CD47	53871	119307	7	8	2
D4ABB2	7	6	63.6448	Megalencephalic leukoencephalopathy with subcortical cysts 1	13301.9	21112.6	7	6	2
Q5U2N3	2	2	11.9369	Membrane-associated phosphatidylinositol transfer protein 1	1781.93	2506.92	2	2	2
Q5XIU9	2	1	17.955	Membrane-associated progesterone receptor component 2	338.847	674.999	0	0	2
P31421;P31422	6	5	37.5764	Metabotropic glutamate receptor 2	10294.4	15827.8	2	2	2
P31423;A0A0G2K5N4;D3ZMI1;F1LXP2	12	8	82.7449	Metabotropic glutamate receptor 4	18364.6	30284.4	4	5	2
P35400	2	1	11.9249	Metabotropic glutamate receptor 7	3876.88	6015.29	0	0	2
Q3KR86;A0A0G2JVH4;A0A140TAG5	7	7	50.189	MICOS complex subunit Mic60 (Fragment)	17715.3	33131.7	3	7	2
Q6XVN8;A0A0G2K9Q7;Q62625	4	4	32.8013	Microtubule-associated proteins 1A/1B light chain 3A	7119.89	6568.03	4	2	2
P97700;G3V6H5	3	2	18.4836	Mitochondrial 2-oxoglutarate/malate carrier protein	5005.16	6159.53	2	1	2
A0A0G2K459;A0A0G2K7P7	6	6	42.0532	Mitochondrial carrier 2	10316	21592.6	5	3	2
A0A0G2K2M2;A0A0G2KAL9;A0A0H2UHM6;Q4KM98	3	3	17.4631	Mitochondrial fission factor-like	1026.73	104.894	0	0	2
P62076	2	2	13.4752	Mitochondrial import inner membrane translocase subunit Tim13	5449.63	7242.62	2	2	2
A1L1L6	2	2	12.3167	Mitochondrial Rho GTPase	1010.89	2760.06	0	2	2
O35763;A0A096MK30;A0A0G2K095;E9PT65	4	1	25.2203	Moesin	2091.25	3126.37	1	0	2
P53987	5	5	31.7607	Monocarboxylate transporter 1	12211	21741.8	4	4	2
P02688;Q5XFW1	12	11	156.108	Myelin basic protein	198588	581584	15	9	2
Q63345;Q6MFX9	5	5	39.9849	Myelin-oligodendrocyte glycoprotein	4215.93	7332.77	1	3	2
Q6VBQ5;Q05BA4	5	5	40.6806	Myeloid-associated differentiation marker	7560.57	13625	5	3	2
Q5RJQ4;A0A0G2JWM2	9	9	75.2286	NAD-dependent protein deacetylase sirtuin-2	20316.5	25723	5	3	2
F1LXA0	2	2	12.1717	NADH dehydrogenase [ubiquinone] 1 alpha subcomplex subunit 12	1008.35	2089.86	2	1	2
D3ZS58	1	1	6.6339	NADH dehydrogenase [ubiquinone] 1 alpha subcomplex subunit 2	1004.2	3094.55	0	1	2
Q641Y2	2	2	11.7387	NADH dehydrogenase [ubiquinone] iron-sulfur protein 2, mitochondrial	3043.32	5365.57	0	2	2
P11661	1	1	5.661	NADH-ubiquinone oxidoreductase chain 5	2060.93	5409.03	0	0	2
F1LQ81;A0A0G2K6U1;Q9QUL6	42	39	461.084	N-ethylmaleimide sensitive fusion protein, isoform CRA_b	420402	565340	44	33	2
O35274	17	15	130.163	Neurabin-2	37059.4	64290.4	17	6	2
A0A0G2K0M8	34	8	418.381	Neural cell adhesion molecule 1	50592.8	76816.5	10	8	2
Q63374;D3ZAD6;D3ZTM0;Q63376	4	3	24.7168	Neurexin-2	3581.89	9443.36	3	2	2
Q07310	2	1	16.9535	Neurexin-3	856.859	75.2513	1	0	2
P97685;D3ZNW5;D3ZW56	33	33	297.905	Neurofascin	115155	175906	31	25	2
Q62765;A0A0H2UHW8	5	2	31.4707	Neuroligin-1	2461.94	2612.69	1	0	2
P07936	21	20	276.755	Neuromodulin	447646	682216	26	24	2
Q812E9;A0A1B0GWN8	9	8	137.547	Neuronal membrane glycoprotein M6-a	342344	410378	15	9	2
G3V7P8;D3Z831;D3ZUT8;Q9Z2L9	3	2	34.3146	N-myc downstream regulated gene 4, isoform CRA_c	2229.07	4271.89	3	0	2
A0A0G2K350;D4A0E2	7	6	52.111	NSF attachment protein gamma	15972.2	21707.9	4	3	2
A0A0G2K657;F1M2I5;P32736	10	7	100.871	Opioid-binding protein/cell adhesion molecule	18134.8	17675.3	6	3	2
Q2THW7	1	1	5.6238	Palmitoyltransferase ZDHHC5	300.789	198.339	0	0	2
Q62658	2	2	16.584	Peptidyl-prolyl cis-trans isomerase FKBP1A	10920.2	14057.5	2	1	2
P16036;G3V741;Q6IRH6	9	9	64.4816	Phosphate carrier protein, mitochondrial	32320.2	71533.2	8	5	2
O08662;A0A140TAJ5	23	21	170.285	Phosphatidylinositol 4-kinase alpha	33295.6	26722.7	20	7	2
O88377;F1LX22;Q9R0I8	6	6	45.5104	Phosphatidylinositol 5-phosphate 4-kinase type-2 beta	9927.33	14755.7	5	2	2
P97544;Q6IMX4	4	4	41.9825	Phospholipid phosphatase 3	39125.2	63722	6	3	2
Q7TMB7;G3V864	2	2	12.4702	Phospholipid phosphatase-related protein type 4	844.112	1961.03	0	1	2
F1LUT4	16	15	126.845	Phospholipid-transporting ATPase	34676.9	52705.2	15	10	2
P11505	53	19	621.467	Plasma membrane calcium-transporting ATPase 1	75107.3	107993	18	15	2
P11506	62	3	812.5	Plasma membrane calcium-transporting ATPase 2	16436.6	18942.4	2	1	2
Q64542	30	10	327.201	Plasma membrane calcium-transporting ATPase 4	19594.2	21054	11	2	2
P10499	3	1	18.9308	Potassium voltage-gated channel subfamily A member 1	1410.34	2304.49	1	0	2
P25122	3	3	18.3898	Potassium voltage-gated channel subfamily C member 1	6023.8	9672.08	2	1	2
Q63881	8	8	72.9191	Potassium voltage-gated channel subfamily D member 2	34880.7	33299.8	8	7	2
P09626;F1LRK1	16	9	149.488	Potassium-transporting ATPase alpha chain 1	13646.5	7556.71	3	1	2
P54708;A0A0G2JWS9;G3V8S4	11	4	109.651	Potassium-transporting ATPase alpha chain 2	2825.42	1385.71	2	0	2
Q9ES40;A0A0H2UHF6	1	1	6.4406	PRA1 family protein 3	4508.61	5505.55	1	1	2
Q99ML5	1	1	6.1495	Prenylcysteine oxidase	526.135	1470.74	0	0	2
D4A6L0;A0A0A0MY13	31	31	273.056	Probable G-protein coupled receptor 158	77893.9	100775	32	16	2
Q9QYC5;B4F7C1	5	5	48.9524	Prosaposin receptor GPR37L1	42290.7	88322.3	6	6	2
Q6MG55;A0A096MJC0;A0A096MKA7;A0A0G2K0X5;A0A0G2K4N8	4	4	23.8454	Protein ABHD16A	3000.91	4144.69	0	1	2
P11598;A0A0H2UHM5	8	8	65.222	Protein disulfide-isomerase A3	14038.6	27193.5	8	8	2
O88767;Q5BKC3	9	9	93.9413	Protein DJ-1	18428.4	22666.3	11	9	2
Q9Z0W5;A0A0G2JWR2	16	15	146.557	Protein kinase C and casein kinase substrate in neurons protein 1	48767.6	57315.9	17	8	2
P68403;A0A0G2K5Q0;F1LS36;F1LS42	13	6	110.532	Protein kinase C beta type	8315.78	6875.51	4	1	2
P09216;F1LMV8	1	1	6.1089	Protein kinase C epsilon type	1244.78	381.38	1	0	2
Q792I0	6	2	62.1501	Protein lin-7 homolog C	11267.6	17125.8	2	2	2
P0C5X8	4	4	46.9427	Protein tweety homolog 1	25058.8	30560.4	5	0	2
Q80W92	1	1	5.9456	Protein VAC14 homolog	313.121	367.395	0	0	2
Q9WUD9	4	2	31.4455	Proto-oncogene tyrosine-protein kinase Src	2094.36	3402.01	1	2	2
Q5RKJ9;P35281	8	4	101.161	RAB10, member RAS oncogene family	32716	49701.4	5	0	2
D3ZRM5	4	4	25.2333	RAB23, member RAS oncogene family	3083.56	4308.65	0	2	2
A1L1J8	8	5	73.5297	RAB5B, member RAS oncogene family	15873.8	20974.1	5	4	2
D3ZK56	3	1	20.0307	RAP2C, member of RAS oncogene family	358.337	1197	0	0	2
Q6RUV5;A0A0G2K0X4;M0R5T4;Q5U1Y2;Q9JJL4	10	9	123.636	Ras-related C3 botulinum toxin substrate 1	149168	296190	10	12	2
P97538;Q5RKJ7	4	4	25.76	Ras-related protein M-Ras	5905.44	6644.98	2	3	2
P35286;A0A0H2UHN5	4	1	41.6041	Ras-related protein Rab-13	3070.56	2619.22	1	0	2
Q6NYB7;A0A0G2K235;E9PU16;P35289	12	5	169.822	Ras-related protein Rab-1A	48659.8	82790.5	8	8	2
P63012;D4A0G7;P51156	16	11	196.685	Ras-related protein Rab-3A	111937	234328	12	9	2
P05714	3	1	31.8045	Ras-related protein Rab-4A	194.575	152.723	1	0	2
P51146	3	2	31.7403	Ras-related protein Rab-4B	1822.89	43.805	0	0	2
Q9WVB1;A0A0H2UHP9	8	3	74.8874	Ras-related protein Rab-6A	3727.52	6635.29	1	1	2
Q03348;A0A0G2JVR0;Q66HJ7	3	3	23.9838	Receptor-type tyrosine-protein phosphatase alpha	4639.81	3491.61	4	1	2
P49804;A0A0G2K6Y1	6	6	66.6709	Regulator of G-protein signaling 8	21331.5	29645.5	9	5	2
Q6AXS4	1	1	7.0667	Renin receptor	4874.15	14511	0	0	2
Q64548;M0R608	16	15	164.935	Reticulon-1	132911	131350	19	12	2
Q62868;A0A0G2K5N6;F1LQT3	5	5	35.1934	Rho-associated protein kinase 2	6587.71	7408.38	3	0	2
P62747	4	3	36.9767	Rho-related GTP-binding protein RhoB	10806.1	14427.2	4	2	2
E9PTW1;A0A0G2K5Q8	5	5	41.4547	Secretory carrier-associated membrane protein	9271.61	14405.4	5	3	2
O08679;A0A0G2JU56;A0A0G2K6X6;A0A0G2K7H9;A0A1B0GWN5;F1M836;O08678;Q8VHF0	2	2	11.4362	Serine/threonine-protein kinase MARK2	3631.33	9812.75	1	2	2
P35465;Q62829	5	3	30.7314	Serine/threonine-protein kinase PAK 1	3908.57	6427.56	2	2	2
Q9WV48	28	25	223.761	SH3 and multiple ankyrin repeat domains protein 1	56278	81804	23	15	2
P0DJJ3;F1M1Y0	4	4	30.5773	SH3-containing GRB2-like protein 3-interacting protein 1	6608.3	4131.86	1	0	2
Q9JHY2;G3V804;Q63965;Q6AYS2	5	4	32.4523	Sideroflexin-3	4110.99	6230.28	3	2	2
D3ZYW8	2	2	11.5001	Similar to expressed sequence AI118078 (Predicted)	1136.34	631.83	2	0	2
P23978	7	7	63.3822	Sodium- and chloride-dependent GABA transporter 1	47613.3	111902	5	6	2
P31647	6	6	45.9155	Sodium- and chloride-dependent GABA transporter 3	22533.1	38369.6	7	5	2
P58295	1	1	5.711	Sodium- and chloride-dependent glycine transporter 2	865.566	2201.45	0	0	2
F1M9G9;A0A0G2K207	20	2	156.957	Sodium channel protein	3579.2	6630.36	3	3	2
P04775;A0A0G2K6Y2;A0A0G2K914;D3ZW75;F1LX08;O08562;P04774;P08104;P15390	21	3	162.51	Sodium channel protein type 2 subunit alpha	6165.09	11111.8	4	3	2
A0A0G2JXY6;Q00954	2	2	18.7592	Sodium channel subunit beta-1	3541.19	2548.4	0	2	2
P54900	5	5	54.5363	Sodium channel subunit beta-2	25832.1	59949.9	7	7	2
Q01728;M0R3V7	4	4	39.5153	Sodium/calcium exchanger 1	19575.7	42492	6	6	2
P06685	60	32	840.727	Sodium/potassium-transporting ATPase subunit alpha-1	865308	1.34061e+06	45	29	2
P06686	56	30	770.366	Sodium/potassium-transporting ATPase subunit alpha-2	582579	971114	40	35	2
P06687	61	35	879.515	Sodium/potassium-transporting ATPase subunit alpha-3	903182	1.39677e+06	51	39	2
Q64541	13	3	149.913	Sodium/potassium-transporting ATPase subunit alpha-4	7499.01	4129.11	0	0	2
Q5M9H4;P13638	10	10	122.672	Sodium/potassium-transporting ATPase subunit beta	144521	266231	13	8	2
P07340;A0A096MJI9	17	16	208.624	Sodium/potassium-transporting ATPase subunit beta-1	541790	1.0218e+06	20	14	2
Q63377	8	7	107.614	Sodium/potassium-transporting ATPase subunit beta-3	71926.3	86917.5	9	7	2
P31662	5	5	40.3224	Sodium-dependent neutral amino acid transporter SLC6A17	14786.1	31127.5	6	3	2
Q80ZA5	17	1	140.892	Sodium-driven chloride bicarbonate exchanger	1271.64	77.5793	1	0	2
Q63633;D3ZGI9;F1LNP4	25	17	242.78	Solute carrier family 12 member 5	153819	165139	21	12	2
P11167;A0A0G2K2S2	5	3	39.7426	Solute carrier family 2, facilitated glucose transporter member 1	9103.59	10561.3	2	2	2
Q07647;A0A0G2JSJ3;A0A0G2JVB0;A0A0G2JX37	7	6	62.6709	Solute carrier family 2, facilitated glucose transporter member 3	19864.8	36735.6	7	5	2
F1LX07;A0A0G2K2J7;F1LZW6	10	9	76.5538	Solute carrier family 25 member 12	12606.5	25688.7	8	7	2
Q5U211	3	3	18.0146	Sorting nexin-3	2952.69	2921.79	0	0	2
P48303	3	3	28.4052	Sphingosine 1-phosphate receptor 1	10456.8	12200.7	2	4	2
Q66HL2;A0A0G2JZ13;A0A1B0GWS4;D3ZGE6	3	3	24.1509	Src substrate cortactin	2230.46	3357.11	1	2	2
Q920L2	4	4	23.5477	Succinate dehydrogenase [ubiquinone] flavoprotein subunit, mitochondrial	3218.07	5873.51	3	0	2
P07632	4	4	50.6992	Superoxide dismutase [Cu-Zn]	24952	15115.2	7	0	2
G3V733;Q63537	19	14	244.9	Synapsin II, isoform CRA_a	221533	176719	21	11	2
A0A0G2JZX3;Q9Z2I7	2	2	12.9027	Synaptic vesicle 2-related protein	5460.04	11441.2	0	0	2
Q02563	10	10	96.9664	Synaptic vesicle glycoprotein 2A	87007.8	134114	10	7	2
Q63564	10	9	95.3836	Synaptic vesicle glycoprotein 2B	43458.6	64360.9	9	5	2
Q3MIE4	6	5	40.6345	Synaptic vesicle membrane protein VAT-1 homolog	4970.59	5763.12	3	0	2
Q5EGY4	3	3	18.62	Synaptobrevin homolog YKT6	2707.56	4406.9	2	2	2
D4ABK1	4	4	30.2351	Synaptogyrin 3	29745	66307	4	3	2
Q62910;D4ABN3	24	22	177.695	Synaptojanin-1	47856.5	54412.6	18	9	2
P07825;A0A0G2KAD8	7	7	69.9105	Synaptophysin	90897	236423	6	6	2
A0A0G2K528	1	1	5.69	Syntaxin 16	967.791	1091.77	0	0	2
D3ZU84	6	6	36.1867	Syntaxin-binding protein 5-like	9199.66	11887.4	5	3	2
F1M8Y2;F1M9I6	2	1	27.4428	Tetraspanin	4123.9	13585.2	2	2	2
P50137;G3V826	16	15	123.814	Transketolase	46852.6	50489.6	14	8	2
Q60587;A0A0G2K330	1	1	6.4275	Trifunctional enzyme subunit beta, mitochondrial	725.104	801.953	0	0	2
Q07014	7	5	49.6442	Tyrosine-protein kinase Lyn	4835.8	7280.61	3	2	2
P97710;Q499T3	8	8	101.504	Tyrosine-protein phosphatase non-receptor type substrate 1	84861.9	76823.3	12	5	2
Q5U300;A0A0G2K8A5	17	17	143.624	Ubiquitin-like modifier-activating enzyme 1	40503.9	47857.3	18	13	2
Q5HZY0	1	1	6.0154	UBX domain-containing protein 4	449.574	1011.09	0	1	2
A0A0G2K260	2	2	20.6869	Uncharacterized protein	18189.7	34577.2	3	2	2
A0A0G2K9D7	2	2	11.3759	Uncharacterized protein	519.366	124.063	0	0	2
Q9JJW3	2	2	14.0307	Up-regulated during skeletal muscle growth protein 5	5443.29	13178.1	1	2	2
A0A0G2JXT0;Q6AY86	2	2	11.4335	Vacuolar protein sorting-associated protein 26A	1070.45	1731.9	0	0	2
D4ABI7	2	2	11.9359	Very-long-chain (3R)-3-hydroxyacyl-CoA dehydratase	3863.93	1264.97	2	0	2
D3ZPU3;Q6P7R8	1	1	6.108	Very-long-chain 3-oxoacyl-CoA reductase	1088.88	452.155	1	0	2
Q9Z269	7	4	58.4799	Vesicle-associated membrane protein-associated protein B	6670.01	2614.34	3	0	2
Q62634;G3V851;Q62795;Q7TSF2;Q9JI12	9	9	103.124	Vesicular glutamate transporter 1	91700.4	215397	11	7	2
O35458	5	5	34.4392	Vesicular inhibitory amino acid transporter	12738.4	37259.2	5	3	2
P85972;A0A0G2K8V2;R9PXU6	3	3	17.1024	Vinculin	2185.31	3628.84	0	0	2
Q71RJ2	5	2	33.4278	Voltage-dependent calcium channel gamma-2 subunit	2458.46	6383.83	2	0	2
Q9ERS3;A0A0G2K7E5;A0A0G2K8L7;D3ZKP9;P54290	13	13	85.6328	Voltage-dependent calcium channel subunit alpha-2/delta-1	14144.9	20399.2	7	7	2
Q8CFG6;A0A0G2K0J2;F1M9X7	12	12	76.4933	Voltage-dependent calcium channel subunit alpha-2/delta-2	29471.6	42644.4	9	5	2
D4A055;A0A0G2K4U4;G3V6K8;P54283	12	9	109.105	Voltage-dependent L-type calcium channel subunit beta-4	17847.5	16243.9	8	3	2
Q4V8I7	1	1	5.8104	Volume-regulated anion channel subunit LRRC8A	921.735	1039.21	0	0	2
G3V8A5	8	8	51.2924	VPS35 retromer complex component	16487.5	14159.4	5	5	2
P25286;Q2I6B2;Q2I6B5	23	23	256.598	V-type proton ATPase 116 kDa subunit a isoform 1	277432	426100	29	19	2
P62815;D3ZZS8	20	20	232.868	V-type proton ATPase subunit B, brain isoform	206094	171485	27	12	2
Q5FVI6	21	19	190.58	V-type proton ATPase subunit C 1	50238.7	61843.9	17	8	2
B2GUV5	2	2	15.3303	V-type proton ATPase subunit G	7227.44	3102.11	2	0	2
Q5GH56	2	1	12.2576	XK-related protein 7	990.978	2755.78	1	0	2
P35213	14	5	205.532	14-3-3 protein beta/alpha	33954.4	46397.5	9	7	1
P62260	21	18	281.273	14-3-3 protein epsilon	154557	152758	26	14	1
P61983	15	7	225.51	14-3-3 protein gamma	66691.3	81413.9	11	6	1
P68255	19	12	226.465	14-3-3 protein theta	81574.6	99003.3	14	11	1
P13233;E2CWF2	29	28	417.517	2',3'-cyclic-nucleotide 3'-phosphodiesterase	435394	514885	42	26	1
P62193	6	6	50.821	26S protease regulatory subunit 4	14941.6	21920.7	7	4	1
Q63570	4	4	34.4844	26S protease regulatory subunit 6B	10518.5	8740.29	5	0	1
P62198	7	7	59.4503	26S protease regulatory subunit 8	17609.2	18560	7	3	1
B0BN93	6	6	43.796	26S proteasome non-ATPase regulatory subunit 13	12044.9	17922.5	5	3	1
Q4FZT9	7	6	52.7006	26S proteasome non-ATPase regulatory subunit 2	12016.3	10733	8	0	1
Q5XI78	14	9	93.62	2-oxoglutarate dehydrogenase, mitochondrial	20844.3	17274.5	8	5	1
P62282	4	4	41.1228	40S ribosomal protein S11	5250.76	10785	4	4	1
P62278;M0RCY2	3	3	19.0457	40S ribosomal protein S13	7170.68	6679.38	0	3	1
P62250;M0R4I3	4	3	25.9817	40S ribosomal protein S16	8414.49	16655.8	3	0	1
P62243;D3ZIE1;M0R7Q5;Q6TXJ0	5	5	42.2227	40S ribosomal protein S8	14345.6	26964	4	5	1
P54645	1	1	6.1787	5'-AMP-activated protein kinase catalytic subunit alpha-1	268.701	452.09	0	0	1
P63039	25	25	305.299	60 kDa heat shock protein, mitochondrial	195126	266218	36	28	1
P19945	5	4	37.4889	60S acidic ribosomal protein P0	5032.84	5246.86	5	3	1
P62919;D4A6W6	2	2	12.1236	60S ribosomal protein L8	1119.44	1718.19	0	0	1
P06761	21	16	189.115	78 kDa glucose-regulated protein	29577.2	66228.9	15	9	1
Q7TP42	1	1	5.7018	Ab2-292	1049.02	1657.73	0	1	1
Q9QZM5;A2VD09	7	6	51.7561	Abl interactor 1	10694.3	17763.5	6	3	1
P17764	5	5	31.1031	Acetyl-CoA acetyltransferase, mitochondrial	4993.53	4125.82	2	0	1
P63259;A0A0G2K3K2;P60711	30	7	403.05	Actin, cytoplasmic 2	550633	206349	10	5	1
Q5M7U6	10	9	86.4815	Actin-related protein 2	23820.2	26915.9	10	2	1
P85970;A0A0G2K2J1;A0A0G2K905;A0A0G2K9A2	3	3	25.4522	Actin-related protein 2/3 complex subunit 2	4906.21	890.698	4	0	1
B2GV73	3	3	19.7571	Actin-related protein 2/3 complex subunit 3	10659.4	7016.65	2	2	1
Q4V7C7;A0A0G2K1C0;F1LY09	12	12	102.212	Actin-related protein 3	41649.6	42860.4	12	8	1
P11030	5	2	63.909	Acyl-CoA-binding protein	17807.5	8549.41	4	0	1
F1M542;M0R5P8	16	16	137.029	ADAM metallopeptidase domain 22	130254	90808.4	15	8	1
Q63768	1	1	5.706	Adapter molecule crk	415.923	1574.91	0	0	1
D3ZWA8	6	6	42.3609	Adaptor protein, phosphotyrosine-interacting with PH domain and leucine zipper 1	4501.76	10112.7	5	5	1
A0A0G2JSM7;Q63028	22	1	186.911	Adducin 1 (Alpha), isoform CRA_b	9468.28	18566.6	1	1	1
G3V9D7;A0A0G2JW28;D3ZCH7;Q62847	18	14	158.008	Adducin 3 (Gamma), isoform CRA_a	41473.7	46384.6	14	3	1
D3ZWL6	22	3	249.575	Adenosylhomocysteinase	3320.62	3069.42	1	1	1
B5DFN2;A0A140TAI8	24	5	295.37	Adenosylhomocysteinase 2	35658.2	49653.6	6	5	1
D4A3N4	3	2	17.611	Adenylate cyclase 1	2443.56	73.4564	2	0	1
Q08163	10	9	84.5018	Adenylyl cyclase-associated protein 1	25671	29803.4	9	7	1
Q9Z173;D3ZH59;D4AAL4;F1LRG7	7	7	47.6483	Adhesion G protein-coupled receptor L3	14184.4	25581.1	5	8	1
Q05962;Q6P9Y4	15	8	176.839	ADP/ATP translocase 1	49219.2	107857	8	7	1
Q09073;D3ZB81	15	6	180.193	ADP/ATP translocase 2	67018.9	26033.7	8	2	1
Q64244	1	1	5.6663	ADP-ribosyl cyclase/cyclic ADP-ribose hydrolase 1	898.267	1563.82	0	1	1
P61751	6	2	62.8792	ADP-ribosylation factor 4	1084.84	2018.43	1	1	1
P84083	6	1	65.1571	ADP-ribosylation factor 5	824.749	3022.54	1	1	1
Q62848;Q3S4A4;Q3S4A5	1	1	6.0687	ADP-ribosylation factor GTPase-activating protein 1	2054.79	3497.46	1	1	1
D3ZPP2	3	1	20.4614	ADP-ribosylation factor-like GTPase 8A	1446.1	1579.42	1	0	1
Q5FWY5	1	1	5.9899	AH receptor-interacting protein	603.664	1714.58	0	1	1
Q5QD51	25	24	212.218	A-kinase anchor protein 12	105147	95938.2	26	19	1
A0A0A0MXX1;Q6JP77	1	1	6.0692	A-kinase anchor protein 7 isoforms delta and gamma	985.151	3779.74	1	1	1
P50475	3	3	17.7729	Alanine--tRNA ligase, cytoplasmic	1966.75	4517.92	3	2	1
P51635	3	3	18.2449	Alcohol dehydrogenase [NADP(+)]	9146.51	12739.6	0	2	1
G3V6U3	3	3	24.4252	ALG2, alpha-1,3/1,6-mannosyltransferase	2757.12	2223.16	2	0	1
D3ZAN3	1	1	6.3026	Alpha glucosidase 2 alpha neutral subunit (Predicted)	2927.99	1404.84	1	0	1
G3V6Y6	24	1	191.588	Alpha-1,4 glucan phosphorylase	2237.09	1212.67	2	0	1
A0A0G2K013;A0A0G2K5U9;D3ZCV0;Q6GMN8;Q6T487;Q8R4I6;Q9QXQ0;Q9Z1P2	13	13	87.3698	Alpha-actinin-4	43273.8	49847.2	9	4	1
G3V8Q2	19	1	158.22	Alpha-internexin	3063.85	7793.43	1	0	1
P54921	17	12	160.815	Alpha-soluble NSF attachment protein	65085.3	73072.8	11	8	1
P21396;G3V9Z3	2	2	12.5543	Amine oxidase [flavin-containing] A	2202.31	2824.07	1	0	1
Q76GL9	4	3	38.5886	Amino acid transporter	7221.94	16060.2	3	3	1
Q32PX2	1	1	12.2092	Aminoacyl tRNA synthase complex-interacting multifunctional protein 2	3139.6	0	2	0	1
Q4G079	5	5	32.8166	Aminoacyl tRNA synthetase complex-interacting multifunctional protein 1	4878.63	5145.36	4	0	1
A0A0G2JYF0;D3ZGB5;D3ZY00;D4AD03;D4ADV4;F1LUB7;Q6RVG2;Q9R1N3;W0NT44;W0NXI0	18	2	147.732	Anion exchange protein	553.257	2119.16	0	2	1
Q5XI77	6	6	44.3212	Annexin	7891.88	8738.57	4	3	1
P48037;Q6IMZ3	29	28	238.887	Annexin A6	89160.4	72039.9	25	10	1
G3V9N8;A0A0G2K2V2	27	1	223.548	AP complex subunit beta	4661.41	2223.3	0	0	1
P52303	28	2	228.96	AP-1 complex subunit beta-1	1110.09	215.889	1	0	1
Q32Q06	3	3	17.5878	AP-1 complex subunit mu-1	2427.91	1422.47	3	0	1
P18484;A0A0G2K943;Q66HM2	39	26	437.258	AP-2 complex subunit alpha-2	148072	158305	35	22	1
A0A140TAH5;P84092	21	21	242.715	AP-2 complex subunit mu	156216	175934	30	21	1
P62744	3	3	29.177	AP-2 complex subunit sigma	11840.7	7080.95	4	1	1
D4AE00	14	14	105.726	AP-3 complex subunit beta	34808.1	31368.5	13	7	1
A0A0G2JWK6	9	9	69.2128	APC membrane recruitment protein 2	29820.7	8067.29	8	1	1
D3ZF03;Q5FVJ2	7	5	44.676	Apoptosis-inducing factor, mitochondria-associated 3	11514.2	20178.9	3	3	1
A0A0G2JZ83;A0A0G2K2D4;G3V9Z5	4	4	30.2188	ArfGAP with GTPase domain, ankyrin repeat and PH domain 3	3566.92	5512.39	5	2	1
P40329	10	9	61.6408	Arginine--tRNA ligase, cytoplasmic	16770.3	26054.4	7	6	1
B2RYJ7	8	2	65.0737	ARP1 actin-related protein 1 homolog B (Yeast)	6320.58	3872.05	1	0	1
P00507	14	13	114.712	Aspartate aminotransferase, mitochondrial	42115.8	51907.1	11	10	1
P15178	7	7	43.9163	Aspartate--tRNA ligase, cytoplasmic	13745	17678.8	5	3	1
F1LQ09	1	1	6.0465	Atlastin GTPase 2	1113.54	711.425	0	0	1
P19511	7	6	63.3377	ATP synthase F(0) complex subunit B1, mitochondrial	15159.7	18455	5	2	1
G3V6D3;P10719	21	20	253.005	ATP synthase subunit beta	198566	185679	27	17	1
P31399	5	5	35.8964	ATP synthase subunit d, mitochondrial	4310.35	5067.31	5	1	1
P35434;G3V7Y3	4	4	34.8554	ATP synthase subunit delta, mitochondrial	19443.5	28288.2	2	3	1
P29419	1	1	6.9907	ATP synthase subunit e, mitochondrial	3455.65	19372.4	0	1	1
Q6PDU7	2	2	20.3822	ATP synthase subunit g, mitochondrial	6751.16	9322.06	0	0	1
P35435;Q6PCU0;Q6QI09	6	6	52.0628	ATP synthase subunit gamma, mitochondrial	11381.3	22206.3	2	4	1
Q06647	12	11	98.5473	ATP synthase subunit O, mitochondrial	44376.3	58941.5	11	5	1
P21571	1	1	7.2384	ATP synthase-coupling factor 6, mitochondrial	3310.46	31.6306	0	0	1
Q6P503	10	8	84.0652	ATPase H+-transporting V1 subunit D	25845.9	35465.8	7	2	1
D3ZJK8	2	2	21.2585	ATPase phospholipid-transporting 8A1	7038.47	17728.2	2	0	1
D3ZMI4;A0A0G2K0B2;A0A0G2K0F3;D4A9L5;D4ACZ4;Q9WTP0	23	17	190.78	Band 4.1-like protein 1	61587.2	67668.3	14	8	1
P26453	7	7	85.7351	Basigin	59072.6	72248.4	8	7	1
D3ZT71	1	1	11.9486	BCL2-like 13	1323.67	1205.42	2	0	1
F8WFS9;Q05764	7	5	52.2368	Beta-adducin	11144.7	13696.4	5	3	1
P26817;F1LMA4	4	3	28.8929	Beta-adrenergic receptor kinase 1	1720.76	740.483	0	0	1
P15429	10	3	111.38	Beta-enolase	3811.92	5969.31	0	1	1
P85969	15	2	148.516	Beta-soluble NSF attachment protein	3749.54	8239.56	0	0	1
Q05175	18	3	217.76	Brain acid soluble protein 1	44878.5	59493.3	5	4	1
A0A0G2K1L8	17	2	197.954	Brain acid soluble protein 1	47645.3	98643	2	0	1
Q6GMN2	8	8	56.6552	Brain-specific angiogenesis inhibitor 1-associated protein 2	15665.3	31571.1	4	2	1
P55068;A0A0G2JYH8;G3V8G4	6	5	45.1141	Brevican core protein	5558.29	3211.6	4	2	1
F1M7X3;Q8R490	2	2	12.8655	Cadherin 13	2378.38	5063.61	0	2	1
Q75NI5	1	1	5.6141	Cadherin 15	255.774	750.553	0	1	1
P11275;A0A0G2JUV8;F1LZG4	20	13	254.043	Calcium/calmodulin-dependent protein kinase type II subunit alpha	49366.3	74852.8	17	10	1
P08413;G3V9G3	22	1	300.803	Calcium/calmodulin-dependent protein kinase type II subunit beta	6501.27	10914.9	2	2	1
P15791	22	13	263.333	Calcium/calmodulin-dependent protein kinase type II subunit delta	76418.5	98954.5	15	6	1
P11730;F1M3F8	17	8	206.025	Calcium/calmodulin-dependent protein kinase type II subunit gamma	17237.3	32395.1	8	5	1
Q62717;F1LLX6	21	15	159.147	Calcium-dependent secretion activator 1	30387.1	37341	11	10	1
D4A626	2	2	17.7464	Calmin	3211.48	5505.66	3	0	1
P62161;D4ABV5;Q5U206	9	8	122.472	Calmodulin	116685	88812.3	11	8	1
P35565	7	7	53.2242	Calnexin	20111.5	23188.1	5	2	1
M0RD20;A0A0G2K6H7;Q64537	2	2	12.673	Calpain small subunit 1	642.611	5666.27	0	2	1
P27791;A1L1M0	8	1	74.8411	cAMP-dependent protein kinase catalytic subunit alpha	3661.46	0	0	0	1
P68182	9	2	80.6105	cAMP-dependent protein kinase catalytic subunit beta	4275.96	824.715	1	0	1
P09456	3	3	19.0503	cAMP-dependent protein kinase type I-alpha regulatory subunit	5806.28	7245.1	2	0	1
P81377;F1M9X5	1	1	5.8156	cAMP-dependent protein kinase type I-beta regulatory subunit	483.553	407.11	1	0	1
P12368;A0A0G2K405;G3V8Q6	17	13	137.231	cAMP-dependent protein kinase type II-alpha regulatory subunit	22329	28362.6	10	5	1
D4A8A0	3	3	23.8487	Carbamoyl-phosphate synthetase 2, aspartate transcarbamylase, and dihydroorotase	11859.3	19328.4	4	0	1
P48284;A0A0H2UHB3	11	11	113.016	Carbonic anhydrase 4	63578.7	112818	14	8	1
P19139	1	1	12.9038	Casein kinase II subunit alpha	4218.96	1274.04	2	0	1
A0A096MKB7;A0A096MJD3;A0A0G2KA61;P67874	2	2	12.9936	Casein kinase II subunit beta (Fragment)	2010.01	1597.41	2	0	1
Q8VHK2;D3ZE17	10	10	60.2163	Caskin-1	7845.49	9672.97	7	6	1
Q5U302;A0A0G2JYF7	11	5	81.3693	Catenin (Cadherin associated protein), alpha 1	4909.7	4820.53	2	3	1
Q9WU82;A0A0G2JT93	17	13	111.5	Catenin beta-1	14388.8	13170.7	9	3	1
P27274	2	1	16.0155	CD59 glycoprotein	6122.15	15823.7	1	1	1
B1WC33	4	4	32.1292	CDC42 effector protein (Rho GTPase binding) 4 (Predicted), isoform CRA_a	4870.46	6785.71	2	3	1
A0A0G2JUT1;Q6AYP5	1	1	5.8498	Cell adhesion molecule 1	1158.88	1501.13	0	0	1
Q1WIM2;A0A0A0MY16;A0A0G2K5U6	10	10	103.735	Cell adhesion molecule 2	48639.3	74930.6	11	8	1
A0A0G2K872;Q1WIM3	10	10	130.566	Cell adhesion molecule 3	229917	109984	15	4	1
F1M7V6;Q1WIM1	9	9	99.6084	Cell adhesion molecule 4	64838.1	77512.8	12	6	1
M0RC17	3	3	18.3523	Cell adhesion molecule L1-like	10153.4	8503.12	2	3	1
A0A0G2JXG3;Q6AY41	2	2	12.3976	Cell cycle control protein 50A	1954.21	4603.79	0	1	1
Q5FVI4	7	7	64.2397	Cell cycle exit and neuronal differentiation protein 1	17915.1	55867.2	6	5	1
P63182	3	3	33.1115	Cerebellin-1	8177.37	26094.9	2	0	1
P63284	6	6	86.86	Chaperone protein ClpB	478401	1.49976e+06	10	9	1
Q08406;M0R9L2	2	2	13.4728	Ciliary neurotrophic factor receptor subunit alpha	7449.25	7204.65	2	1	1
Q99JD4;A0A0G2JZM8;A0A1B0GWS3	20	18	153.439	CLIP-associating protein 2	39916.2	34994	10	8	1
P45592	8	6	90.6577	Cofilin-1	47104	28297.7	6	2	1
O35796	2	2	22.0805	Complement component 1 Q subcomponent-binding protein, mitochondrial	4693.3	2484.64	2	1	1
Q9Z1T4	2	2	16.887	Connector enhancer of kinase suppressor of ras 2	2474.03	2406.14	0	1	1
P22063;G3V758	15	15	100.886	Contactin-2	27984.3	46524.1	12	12	1
P97846	21	20	177.679	Contactin-associated protein 1	79143.3	83927.5	24	11	1
F1M1L9	2	1	13.0918	Copine 2	409.578	0	1	0	1
F1LMV9	8	7	56.8991	Coronin	15948.7	12975.5	6	1	1
G3V624	3	3	17.6821	Coronin	3370.45	6629.42	3	1	1
Q91ZN1	7	6	56.8786	Coronin-1A	19003	29973.9	5	5	1
Q9R066	1	1	5.7766	Coxsackievirus and adenovirus receptor homolog	1278.15	1223.89	0	0	1
A0A0H2UI15;Q0ZCA7	3	2	26.2993	C-type lectin domain family 2 member L	2284.59	2963.19	2	0	1
P97536	15	15	106.808	Cullin-associated NEDD8-dissociated protein 1	35588.6	42791.1	14	12	1
F1MA89	1	1	6.4418	Cyclin Y	2513.14	4894.63	1	0	1
Q03114	4	3	23.1132	Cyclin-dependent-like kinase 5	3277.19	2309.63	0	0	1
F1LMD9;P97874	3	3	23.1566	Cyclin-G-associated kinase	3077.4	4589.24	0	3	1
Q68FY0	11	11	102.308	Cytochrome b-c1 complex subunit 1, mitochondrial	28786.5	31996.3	10	3	1
B2RYS2	3	3	17.7311	Cytochrome b-c1 complex subunit 7	3294.39	5324.21	0	0	1
P20788	3	2	18.8591	Cytochrome b-c1 complex subunit Rieske, mitochondrial	3882.43	2849.74	1	0	1
D3ZD09;D3ZSB0	8	7	54.3185	Cytochrome c oxidase subunit	23503.4	22697.1	4	4	1
P00406	6	6	50.027	Cytochrome c oxidase subunit 2	28117.3	66290.3	5	5	1
P10888	5	4	44.0212	Cytochrome c oxidase subunit 4 isoform 1, mitochondrial	29807.6	68569.6	5	5	1
P11240	4	3	44.2662	Cytochrome c oxidase subunit 5A, mitochondrial	13889.5	26180.8	5	5	1
P12075	6	6	57.0889	Cytochrome c oxidase subunit 5B, mitochondrial	21773.1	33268.3	7	1	1
P11951	5	5	49.8216	Cytochrome c oxidase subunit 6C-2	17047.6	44847.8	6	3	1
P62898;D4A5L9	7	7	77.6358	Cytochrome c, somatic	76683.1	201513	8	5	1
P63035;B2GUV0;F1LSU6;P97694	2	2	12.3973	Cytohesin-2	1892.96	2873.81	2	0	1
Q63270;G3V6S2	1	1	5.8103	Cytoplasmic aconitate hydratase	1039.26	2307.06	0	0	1
Q62698;A0A096MIY2;A0A096MKA1;Q5D023	2	2	12.915	Cytoplasmic dynein 1 light intermediate chain 2	3509.41	4767.89	1	2	1
A0A0G2JT63	23	5	171.258	Cytoplasmic FMR1-interacting protein 2	13789.7	15684.1	2	3	1
F1M949	6	5	36.0017	Cytoskeleton-associated protein 5	7753.49	4694.02	5	3	1
P29147;A0A0G2JSH2	4	4	31.9548	D-beta-hydroxybutyrate dehydrogenase, mitochondrial	3867.65	2860.88	4	0	1
A0A096MIX2;E9PT29;Q6AYI1	1	1	6.2182	DEAD (Asp-Glu-Ala-Asp) box polypeptide 17, isoform CRA_a	2001.47	6554.99	0	1	1
D4A9D6	6	6	42.0217	DEAH (Asp-Glu-Ala-His) box polypeptide 9 (Predicted)	11227.8	8549.85	0	0	1
P47942	28	21	357.924	Dihydropyrimidinase-related protein 2	285982	355201	25	15	1
D3ZHX3	6	5	59.882	DIRAS family GTPase 2	44273.1	50482.3	5	3	1
A0A0G2JY22	6	5	34.8395	Disco-interacting protein 2 homolog B	4253.01	5730.39	0	0	1
Q63622;F1M907	19	15	150.878	Disks large homolog 2	37149.6	55605.9	15	9	1
P31016;A0A0G2K7F5	12	9	90.4549	Disks large homolog 4	17126.4	19652.3	7	2	1
P97836;G3V849	2	2	11.403	Disks large-associated protein 1	2666.49	4896.89	0	2	1
P97839;G3V927	3	3	17.5678	Disks large-associated protein 4	2203.7	4572.18	1	1	1
A0A0G2JT00;G3V616;Q6MGD0	1	1	6.1272	Divalent cation tolerant protein CUTA, isoform CRA_c	2260.18	2621.13	0	0	1
P63036	6	5	42.5902	DnaJ homolog subfamily A member 1	5247.77	6292.62	4	3	1
Q01986;A0A0H2UHI2;P36506	2	2	17.1324	Dual specificity mitogen-activated protein kinase kinase 1	7831.88	11094.4	0	1	1
Q6AYH5;A0A0G2JUC7	13	12	154.698	Dynactin subunit 2	60297.5	59265.9	19	11	1
P21575	57	43	668.864	Dynamin-1	312371	274740	49	30	1
P39052;A0A0A0MY48;A0A0A0MY49	17	3	202.477	Dynamin-2	1022.34	950.347	1	0	1
Q08877	21	9	214.087	Dynamin-3	10357.2	5374.19	8	3	1
Q78P75;A0A0G2JU43	4	3	49.044	Dynein light chain 2, cytoplasmic	20198.4	23884.9	5	4	1
P62628	2	1	21.3589	Dynein light chain roadblock-type 1	978.939	17.5954	1	0	1
B0BND0;D3ZRI1	4	4	28.7943	Ectonucleotide pyrophosphatase/phosphodiesterase family member 6	9966.13	8175.16	4	2	1
Q4FZY0;D4A9T5	3	3	18.1206	EF-hand domain-containing protein D2	1827.33	339.255	2	1	1
F1LTW9	8	7	57.2875	EFR3 homolog B	11218.4	8765.4	6	4	1
O09032;A0A140TAF2;A0A1B0GWQ5;A0A1B0GWU2;G3V6U4;Q8CH84	8	4	61.0547	ELAV-like protein 4	5896.55	7524.58	4	2	1
Q68FR6	7	7	57.2807	Elongation factor 1-gamma	16365.8	15324.4	8	3	1
P85834	14	13	122.539	Elongation factor Tu, mitochondrial	40458	57890.3	12	7	1
A0A0G2JWP4;A0A0G2JU92;O88775	1	1	6.7807	Embigin	1134.99	3913.05	1	1	1
D3ZIP8	2	2	18.3877	Endonuclease domain-containing 1	5589.2	9327.16	1	0	1
O35179	19	13	194.661	Endophilin-A1	76307	71295.9	11	7	1
F1LU48	1	1	5.7485	Endoplasmic reticulum-golgi intermediate compartment 1	512.52	481.847	1	0	1
G3V982;Q5FVI2	5	5	36.0019	Engulfment and cell motility 2	1499.64	929.598	0	0	1
Q3ZAV8;F7F707	4	4	24.1896	Enhancer of mRNA-decapping protein 4	5452.67	6700.1	4	3	1
F1MAJ0;A0A0G2JY48;F1LMX3;P09759;P29321	12	12	80.6495	Eph receptor B2	29561.3	35478.4	10	8	1
O88339;A0A140TAC3;Q4V882	4	4	33.2834	Epsin-1	6199.24	4680.88	4	0	1
A0A0G2K161;A0A0G2KAK2;D3ZIP3;D3ZKF7;D4A6Q4;D4A9A6	6	3	45.5282	Erythrocyte membrane protein band 4.1	2291.24	1890.37	2	1	1
D3ZM69;A0A0G2K162;D3ZAY2;D3ZAY7;D3ZDT1	10	6	76.3679	Erythrocyte membrane protein band 4.1-like 2	8367.18	8032.23	4	3	1
A0A0G2K1Q9;A3E0T0;G3V874;Q9JMB3	34	29	320.182	Erythrocyte membrane protein band 4.1-like 3	83155.1	99308.4	31	20	1
A0A0G2K8B7;Q3B8Q2;Q5RKI1;Q6P3V8	4	4	24.6774	Eukaryotic initiation factor 4A-II	4155.9	5393.36	3	1	1
Q1JU68	2	2	11.5406	Eukaryotic translation initiation factor 3 subunit A	2645.79	4489.61	0	0	1
A0A0G2KAW7;Q5XI72	3	3	25.3702	Eukaryotic translation initiation factor 4H	3684.89	3741.53	4	3	1
O54924	1	1	5.8604	Exocyst complex component 8	775.118	1432.11	1	0	1
Q3T1K5	6	4	55.979	F-actin-capping protein subunit alpha-2	12179.4	12541.7	5	2	1
D4AB03	4	4	24.1333	Family with sequence similarity 120A	8577.3	13076.2	3	2	1
F1LYQ8	7	5	43.227	FERM, RhoGEF and pleckstrin domain-containing protein 1	5299.32	5264.06	3	3	1
Q9Z1E1;A0A0G2JU52	10	10	66.1045	Flotillin-1	13293.1	17376.7	7	5	1
Q9Z2S9;A0A0G2JXA8;Q5XIW9	10	8	70.9796	Flotillin-2	12058.3	19033	5	4	1
Q8R511;F1LZF2;Z4YNH5	2	2	11.6753	Formin-binding protein 1	2223.98	3461.94	2	1	1
Q91XV6	3	2	35.1165	FXYD domain-containing ion transport regulator 6	18671.8	36126.6	0	0	1
A0A0G2K1I7	2	1	20.0622	FXYD domain-containing ion transport regulator 6	464.02	375.523	1	0	1
D3ZX42	1	1	5.863	G protein-coupled receptor 21 (Predicted), isoform CRA_a	562.872	1159.19	1	0	1
P15431	7	1	58.1874	Gamma-aminobutyric acid receptor subunit beta-1	320.308	936.76	1	0	1
Q99MZ4	4	4	31.7317	Gamma-glutamyltransferase 7	3652.67	3503.92	5	0	1
B4F774	2	2	18.6018	Ganglioside-induced differentiation-associated protein 1-like 1	2631.65	1546.72	2	0	1
P41542	7	7	52.0175	General vesicular transport factor p115	11534.6	15499	8	5	1
P47819;A0A0G2JUR6;A0A0G2JUU5;A0A0G2K0M1;A0A0G2K126;A0A0G2K4H7;A0A0G2QC11;A0A0U1RRN6;A7M746;A7M775;A7M776;A7M777;A7M778;Q6IG08;Q6IG10;Q6IG11;Q7TSP2	36	32	461.664	Glial fibrillary acidic protein	417771	814606	43	32	1
P10860	14	12	111.561	Glutamate dehydrogenase 1, mitochondrial	34550.9	20483.2	6	4	1
Q63226;F1LUR6;F1LXB6;Q62640	32	31	343.727	Glutamate receptor ionotropic, delta-2	185152	273809	34	22	1
P09606	15	15	175.453	Glutamine synthetase	151600	138804	19	10	1
P04906	2	2	13.4843	Glutathione S-transferase P	2214.52	1517.01	2	1	1
P18266;A0A0G2JSH4;A0A0G2KB98	1	1	6.7358	Glycogen synthase kinase-3 beta	1186.03	1550.14	1	1	1
P62994	2	2	13.3302	Growth factor receptor-bound protein 2	2904.14	1801.94	1	0	1
Q63942	7	2	85.2361	GTP-binding protein Rab-3D	10112.2	13719	0	1	1
G3V6Q6;Q9JID2	13	7	104.905	Guanine nucleotide binding protein, alpha 11	12927	22084	4	4	1
P10824	13	6	160.238	Guanine nucleotide-binding protein G(i) subunit alpha-1	32059.8	55722.3	6	3	1
P54313	12	4	175.293	Guanine nucleotide-binding protein G(I)/G(S)/G(T) subunit beta-2	60044.8	52504	6	3	1
P08753	9	3	100.556	Guanine nucleotide-binding protein G(k) subunit alpha	3037.95	4415.66	3	1	1
P59215;A0A0G2JWA1;A0A0G2K526;G3V8E8;P38406	23	21	330.576	Guanine nucleotide-binding protein G(o) subunit alpha	579173	1.01791e+06	30	27	1
P82471;D4AE68	17	9	177.924	Guanine nucleotide-binding protein G(q) subunit alpha	93325.1	194289	10	7	1
P63095;M0R9J4;Q63803	9	7	77.5139	Guanine nucleotide-binding protein G(s) subunit alpha isoforms short	27813.7	52917.6	7	6	1
P19627	11	10	100.088	Guanine nucleotide-binding protein G(z) subunit alpha	29878.9	36202.3	12	6	1
Q63210	3	1	21.1221	Guanine nucleotide-binding protein subunit alpha-12	540.422	612.612	1	0	1
Q6Q7Y5	7	4	47.6723	Guanine nucleotide-binding protein subunit alpha-13	6981.21	9765.04	3	3	1
M0RAX4;D3ZZ54;P62882	9	8	81.9408	Guanine nucleotide-binding protein subunit beta-5	22729.9	22277.6	10	4	1
G3V8K2	6	6	88.6028	Guanine nucleotide-binding protein subunit gamma	100029	100772	10	6	1
M0RBJ0	4	4	51.4504	Guanine nucleotide-binding protein subunit gamma	38884.6	53662	6	4	1
G3V6P8	3	3	32.8369	Guanine nucleotide-binding protein subunit gamma	14835.4	15896.1	3	0	1
M0R809	2	2	12.7475	Guanine nucleotide-binding protein subunit gamma	2062.74	2024.23	2	0	1
P20595	2	2	11.7831	Guanylate cyclase soluble subunit beta-1	3231.71	3219.88	2	0	1
Q6AXM7;A0A0G2K2P6	1	1	5.9635	HBS1-like protein	258.242	0	1	0	1
P0DMW1;P0DMW0	9	2	125.273	Heat shock 70 kDa protein 1B	5782.57	3463.14	1	0	1
P82995	32	18	308.697	Heat shock protein HSP 90-alpha	75300.3	102953	19	15	1
P34058;A0A0G2K793	34	19	307.445	Heat shock protein HSP 90-beta	68161.5	91366.3	17	13	1
Q794E4	5	3	40.4521	Heterogeneous nuclear ribonucleoprotein F	3624.51	7469.47	1	1	1
Q6AY09	6	1	69.7234	Heterogeneous nuclear ribonucleoprotein H2	1743.48	2150.45	0	1	1
D4A3E1	2	2	11.6216	Heterogeneous nuclear ribonucleoprotein L-like	3633.65	7694.04	1	0	1
M0R735;A0A0G2K9J1;Q566E4;Q7TP47	3	3	17.3233	Heterogeneous nuclear ribonucleoprotein Q	3167.13	4754.1	3	2	1
F1LM82;A7VJC2;F1LNF1	1	1	5.6857	Heterogeneous nuclear ribonucleoproteins A2/B1	404.181	24.9667	0	0	1
P05708;M0R3X7;P27881	30	5	232.654	Hexokinase-1	12289.4	23652.1	4	2	1
M0RAQ6	26	1	205.736	Hexokinase-1	6341.2	10503.9	0	0	1
P62749	10	4	134.938	Hippocalcin-like protein 1	62476.3	38238	7	3	1
O88801	6	3	54.1118	Homer protein homolog 2	3646.26	966.76	3	0	1
Q9Z2X5;Q6IRH2	26	22	298.185	Homer protein homolog 3	119860	192269	23	17	1
D3ZN95	5	5	35.0187	Host cell factor C1	9395.01	9188.93	5	3	1
A0A140TAG9;A0A0G2K3C1;Q63692	2	2	18.9325	Hsp90 co-chaperone Cdc37	4825.42	2555.46	3	0	1
A0A140TAA1	10	8	98.2365	Immunoglobulin superfamily, member 8	55900.6	60217.9	8	8	1
D4A781	1	1	5.6269	Importin 5	695.948	983.894	1	0	1
A0A0G2JZS1;F1LT58	1	1	5.7022	Importin subunit alpha	101.232	122.345	0	0	1
P52296;F2Z3Q8	9	9	71.8686	Importin subunit beta-1	21588.6	17651.8	9	3	1
D3ZV52;F1M823;Q9WVE9	4	3	30.5253	Intersectin 1	841.908	661.635	0	0	1
Q6P0K8	7	4	42.492	Junction plakoglobin	3603.15	5512.98	3	2	1
Q91V33	2	2	18.8899	KH domain-containing, RNA-binding, signal transduction-associated protein 1	827.796	1054.22	1	0	1
A0A140TAB3;P37285	7	3	43.6976	Kinesin light chain 1	5595.03	7755.4	3	3	1
B2GV74;Q5PQM2	10	5	68.1716	Kinesin light chain 2	9236.04	13519.6	3	2	1
Q2PQA9	17	9	116.811	Kinesin-1 heavy chain	21551	38692.8	7	7	1
A0A0G2JTL4;Q63116	1	1	5.7123	KIT proto-oncogene receptor tyrosine kinase	1333.08	2448.32	0	0	1
Q99MG9;A0A0G2KAZ2;G3V9C1	5	4	55.44	Kv channel-interacting protein 4	10341.6	10324.7	4	4	1
Q811T3;F1LP15;Q01956;Q5PXK5	9	9	58.7551	Kv3.3c voltage gated potassium channel subunit splice variant C	18430.8	21613.6	8	4	1
Q6P7Q4	2	2	12.5045	Lactoylglutathione lyase	2827.82	235.692	2	0	1
G3V7U4;P70615	29	23	258.678	Lamin-B1	54737	113502	19	12	1
Q68FQ9	6	6	62.6476	LanC lantibiotic synthetase component C-like 2 (Bacterial)	15193.2	10674.6	9	5	1
Q9QX69	3	3	19.5149	LanC-like protein 1	4858.86	13591.4	2	1	1
Q6MG49;A0A0G2K7C1	9	9	58.672	Large proline-rich protein BAG6	23754.4	28872.9	8	4	1
D4A465;A0A1B0GWT7	1	1	5.6004	Late endosomal/lysosomal adaptor, MAPK and MTOR activator 2	573.789	980.246	0	0	1
B0BNG3	3	3	18.1317	Lectin, mannose-binding 2	7870.22	13876.6	2	2	1
Q5XIN6	3	3	17.3741	LETM1 and EF-hand domain-containing protein 1, mitochondrial	2081.21	5491.03	0	1	1
Q5FVI3;A0A0G2KBC0;F8WFF9	1	1	6.3972	Leucine-rich repeat-containing protein 57	1457.96	2321.8	1	1	1
A0JN29	2	2	11.4171	Limb and neural patterns	1236.13	1520.7	0	0	1
Q62813;A0A0H2UHW7;A0A0H2UHY3	15	14	174.48	Limbic system-associated membrane protein	124956	184194	16	11	1
P04642	9	7	85.4874	L-lactate dehydrogenase A chain	28076	39905.6	8	4	1
P42123	17	15	199.588	L-lactate dehydrogenase B chain	115612	176841	20	16	1
Q924S5	1	1	5.8956	Lon protease homolog, mitochondrial	1172.02	1534.61	0	0	1
D4A6F2	4	4	26.4854	Ly6/neurotoxin 1	2944.42	4977.88	3	3	1
D3ZAA9	19	16	144.448	MAGUK p55 subfamily member 2	41100.7	50169.1	15	9	1
O88954	13	13	117.811	MAGUK p55 subfamily member 3	57997.1	79508	13	6	1
P13852	4	4	36.6103	Major prion protein	20015.8	49139	5	5	1
P04636	16	16	180	Malate dehydrogenase, mitochondrial	171838	227105	18	13	1
Q5FVQ4;A0A0G2K121	1	1	5.7394	Malectin	179.314	756.129	0	1	1
O08873;A0A0G2KA27	22	18	159.359	MAP kinase-activating death domain protein	41298.1	42703.5	17	8	1
Q9EPH2;A0A0G2K613	4	4	27.3396	MARCKS-related protein	11675	14596.5	3	3	1
B5DFE0;A0A0G2K4N7	17	15	148.838	Membrane palmitoylated protein 6	95580.5	191019	15	8	1
B2GV01	3	3	17.9602	Metastasis-associated 1 family, member 2	2932.12	2197.86	3	0	1
D3Z941	7	6	43.7146	Methionyl-tRNA synthetase	15079.1	9842.06	6	3	1
D3ZUX5	1	1	6.0236	MICOS complex subunit	256.766	691.548	0	1	1
A0A0G2JV77;A0A0G2K382;F1LN69;F1LP90	2	1	12.1027	Misshapen-like kinase 1	825.968	1521.13	0	0	1
Q75Q39;R9PXR4	3	3	18.7229	Mitochondrial import receptor subunit TOM70	6610.69	10048.6	0	1	1
Q8R431;A0A0G2JYI5	5	5	42.6151	Monoglyceride lipase	10538.4	11678.8	6	2	1
D4A3S6	1	1	5.8123	MTSS1L, I-BAR domain-containing	946.315	1796.24	0	0	1
B2GV99;A0A0G2JWE1;A0A0G2K6J5;D3ZHA7;Q64119	3	3	21.905	Myl6 protein	8302.73	12975.9	3	2	1
P30009;F1LMW7	15	15	175.014	Myristoylated alanine-rich C-kinase substrate	184004	290922	19	14	1
Q5RJN0	2	2	11.9045	NADH dehydrogenase (Ubiquinone) Fe-S protein 7	4433.75	10357.6	0	1	1
D3ZE15;F1LZC5	2	2	13.1342	NADH dehydrogenase [ubiquinone] 1 alpha subcomplex subunit 13-like	5287.27	6563.43	0	1	1
B2RYS8	2	2	12.8666	NADH dehydrogenase [ubiquinone] 1 beta subcomplex subunit 8, mitochondrial	1394.87	3282.59	2	0	1
P19234	4	4	32.0441	NADH dehydrogenase [ubiquinone] flavoprotein 2, mitochondrial	5322.37	6579.75	0	0	1
D3ZCZ9;P52504	2	2	20.8204	NADH dehydrogenase [ubiquinone] iron-sulfur protein 6, mitochondrial	5255.16	4115.08	0	0	1
B2RZD6	2	2	23.2943	NADH:ubiquinone oxidoreductase subunit A4	14468	25695.5	3	2	1
Q66HF1	17	13	133.016	NADH-ubiquinone oxidoreductase 75 kDa subunit, mitochondrial	21199.4	20748.9	15	9	1
F1LUV9	34	2	416.518	Neural cell adhesion molecule 1	11166.8	14585.4	3	0	1
A0A0G2K7P9;A0A0G2K7R3;F1M8G9	8	8	50.3394	Neural cell adhesion molecule 2	6803.06	7827.56	6	4	1
D3ZPC4;A0A0G2KA95;Q05695	21	20	223.136	Neural cell adhesion molecule L1	92312.6	106148	28	13	1
F1LRN8;A0A0G2JUY1;A0A0G2JXP3	3	3	18.9134	Neural precursor cell-expressed, developmentally down-regulated 4-like, E3 ubiquitin protein ligase	2670.01	4885.93	3	1	1
O35095	6	6	41.3272	Neurochondrin	12942.9	17759.6	5	4	1
D3ZDC0;A0A096MK63;F1LPZ8;Q62889	3	2	27.455	Neuroligin-3	4377.59	5207.02	3	2	1
P97686;A0A0G2JW27;A0A0G2K329;A0A0G2K3Q5;A0A0G2K4Z2;Q6PW34;Q6PW38;Q6PW39	18	17	143.133	Neuronal cell adhesion molecule	41478.7	62169	16	13	1
A0A0G2K293;D4A2V0;Q9Z0J8	8	7	81.4206	Neuronal growth regulator 1	37003.5	67170.4	7	7	1
E9PSV8;Q9JJK1	5	1	57.0336	Neuronal membrane glycoprotein M6-b	4437.79	1148.39	2	0	1
A0A0G2JZB8	5	2	48.7148	Neuronal membrane glycoprotein M6-b	6324.99	17094.2	2	2	1
P47971;A0A0H2UHC1	4	4	24.1185	Neuronal pentraxin-1	3403.01	3959.62	4	2	1
Q9WU34;F1LMH0	9	9	75.1165	Neuronal-specific septin-3	39467.9	31753.8	9	2	1
P84076	7	1	83.1243	Neuron-specific calcium-binding protein hippocalcin	905.951	77.5636	0	0	1
O35987;A0A0G2K911	4	4	26.3731	NSFL1 cofactor p47	5456.12	8049.93	2	4	1
F7FF45;F1LW91	5	5	34.9559	Nuclear mitotic apparatus protein 1	6970.36	12679.2	0	5	1
Q63083	2	2	11.7784	Nucleobindin-1	1088.63	3092.11	0	0	1
P19804	6	2	66.8839	Nucleoside diphosphate kinase B	1391.09	65.5137	1	0	1
A0A0G2K3V4;A0A096MJY3;G3V6F4;P56558	7	6	42.2408	O-linked N-acetylglucosamine (GlcNAc) transferase (UDP-N-acetylglucosamine:polypeptide-N-acetylglucosaminyl transferase), isoform CRA_a	4733.49	4636.33	6	2	1
D4A9D8	1	1	5.8156	Oxysterol-binding protein	166.979	525.925	0	1	1
Q920Q0;A0A096MIZ1	11	11	89.4663	Paralemmin-1	31295	45498.8	11	7	1
P24368	2	2	12.3554	Peptidyl-prolyl cis-trans isomerase B	4801.89	5607.29	2	0	1
O35244	6	5	47.6554	Peroxiredoxin-6	6536.89	6386.61	6	0	1
Q5I6B8;A0A096MK77;F1M8H6;Q3MID5;Q5CZZ9	4	4	24.4142	Phosphatidylinositol 4-phosphate 5-kinase type-1 gamma	4121.22	6027.32	3	3	1
D3ZS72	3	3	17.2805	Phosphatidylinositol-3,4,5-trisphosphate-dependent Rac exchange factor 1	1316.56	244.766	0	0	1
F1LR33	1	1	5.6068	Phospholipid phosphatase-related protein type 2	619.838	1667.07	0	0	1
F1M2K6	4	4	23.4633	Plakophilin 4	5630.24	16046.8	4	1	1
P63004	8	7	55.5739	Platelet-activating factor acetylhydrolase IB subunit alpha	17441	17663	6	1	1
D4A2Q3;D3ZFY7;D3ZUW0	10	1	95.5339	Pleckstrin and Sec7 domain-containing 3	121.284	0	0	0	1
D3ZES7	3	3	23.7587	Plexin A4	5023.28	3280.72	4	0	1
D3ZQ57	15	14	97.7091	Plexin B2	17294.8	30935.6	12	10	1
P85125;G3V8L9	3	3	23.8482	Polymerase I and transcript release factor	3640.37	6043.06	4	3	1
A0A0G2JTX2	1	1	6.7105	PRA1 family protein	3493.59	4227.21	1	1	1
Q9JMJ4	1	1	5.861	Pre-mRNA-processing factor 19	1533.06	1982.95	0	0	1
P62963	3	3	21.8041	Profilin-1	2672.83	4434.58	2	0	1
P67779;D3ZFH6	6	6	55.6226	Prohibitin	11166.4	18552	8	4	1
Q5XIH7;A0A0G2KB63	4	4	24.859	Prohibitin-2	4381.08	6783.18	3	1	1
D3ZFB6	5	4	67.301	Proline-rich transmembrane protein 2	72888.8	144537	7	7	1
Q9JMB5	1	1	7.2493	Proteasomal ubiquitin receptor ADRM1	2066.95	7398.44	0	1	1
Q5XIC6	1	1	5.7989	Proteasome (Prosome, macropain) 26S subunit, non-ATPase, 12	980.235	142.453	0	0	1
Q5U2S7	7	7	51.577	Proteasome (Prosome, macropain) 26S subunit, non-ATPase, 3	15423	10458.6	7	2	1
D4AEH3	3	2	23.8399	Proteasome (Prosome, macropain) 26S subunit, non-ATPase, 7 (Predicted)	4067.53	742.816	2	0	1
P40307	3	3	26.7642	Proteasome subunit beta type-2	6935.95	4613.27	2	2	1
P04785	1	1	5.7301	Protein disulfide-isomerase	658.453	231.102	0	0	1
F1LS98;F1M2P8;P05696	10	4	85.8534	Protein kinase C	4619.2	4533.88	2	2	1
P09215;A0A140UHX0;D4A0U0	4	3	26.1417	Protein kinase C delta type	2215.24	651.636	1	0	1
P63319	36	33	441.867	Protein kinase C gamma type	234253	287777	43	29	1
M0R7K1;F1LQV9;Q9Z250	10	6	94.5054	Protein lin-7 homolog A	28334.6	38846.2	5	2	1
Q6JE36	1	1	6.1264	Protein NDRG1	389.402	1149.96	1	1	1
F1LYZ8	2	2	11.2431	Protein phosphatase 1, regulatory subunit 21	735.565	607.356	2	0	1
Q5FVJ0;A0A0G2K6A9	10	9	66.2026	Protein RUFY3	17472.8	27327.8	6	4	1
Q9Z2Q1;A0A0G2K0X9;G3V699	2	2	11.4878	Protein transport protein Sec31A	1549.26	1510.14	2	1	1
M0RB22	2	2	11.8198	Protein tyrosine phosphatase, receptor type, D	720.713	520.624	0	0	1
D3ZTJ0;A0A0G2JUM3	1	1	6.3325	Protein XRP2	2382.25	3651.31	0	0	1
P22062	3	3	19.3964	Protein-L-isoaspartate(D-aspartate) O-methyltransferase	2417.12	405.895	0	0	1
P50399	13	7	128.578	Rab GDP dissociation inhibitor beta	35203.3	30527.5	5	3	1
B0BNK1	8	3	65.4291	RAB5C, member RAS oncogene family	16680.6	24626.7	3	3	1
D3ZII1	6	6	46.03	Raftlin family member 2	10588.9	14603.5	7	4	1
F1LV89	4	4	24.5503	Rap1 GTPase-activating protein	4485.62	6725.59	2	3	1
Q9QYJ2;A0A0G2JW85	5	5	42.4369	Ras GTPase-activating protein 3	8006.89	10145.8	5	0	1
B2RYP0;A0A0G2K6E0	5	1	54.0631	Ras homolog family member C	981.304	151.037	0	0	1
F1LP82;P05712	8	4	85.6882	Ras-related protein Rab-2A	19650.9	41798.6	4	3	1
Q6GQP4;A0A0G2JSZ1;A0A0G2K3Z3;B0BN19	3	3	23.4806	Ras-related protein Rab-31	5430.46	2761.4	4	0	1
Q5U316	9	7	78.8896	Ras-related protein Rab-35	27546.3	37052.5	5	6	1
Q63941	7	2	76.055	Ras-related protein Rab-3B	3780.92	6740.93	0	1	1
P62824	11	5	114.298	Ras-related protein Rab-3C	3975.14	7145.7	3	3	1
M0RC99	6	3	60.8667	Ras-related protein Rab-5A	22145.9	29571.1	4	3	1
P35280;A0A0G2K553	7	1	74.9046	Ras-related protein Rab-8A	132.916	1161.08	0	0	1
P70550	6	2	68.5009	Ras-related protein Rab-8B	1542.85	638.08	2	1	1
P63322	7	4	66.8245	Ras-related protein Ral-A	21003.6	1551.9	6	0	1
P36860;F1LQ62	4	2	33.7404	Ras-related protein Ral-B	9131.39	7837.64	0	0	1
P62836	9	3	91.675	Ras-related protein Rap-1A	7572.99	6920.53	4	0	1
Q62636	8	2	85.9734	Ras-related protein Rap-1b	10544.1	10234	3	1	1
A0A0G2JTW1	5	3	31.9176	RCG36946	1688.6	3491.94	2	1	1
F1LQ55;A0A0G2KAC1;P11915;Q6QI48	3	3	18.1293	RCG50466, isoform CRA_a	2769.97	2115.67	3	0	1
B2RZ37	4	4	28.395	Receptor expression-enhancing protein 5	11774.8	17901.6	3	2	1
F1M7Z9;Q8CIX1	1	1	11.243	Regulating synaptic membrane exocytosis protein 4	751.161	760.294	2	0	1
P49803;D3ZWG2	7	3	47.6432	Regulator of G-protein signaling 7	20815	9488.96	3	2	1
Q5FVH8	2	2	13.2149	Regulator of G-protein signaling 7-binding protein	3242.15	1879.73	2	0	1
A0A0G2K508;D3Z8L7;Q5BJU0	2	2	12.9047	Related RAS viral (r-ras) oncogene homolog 2	3643.02	5606.67	1	2	1
Q5XI73	7	7	65.7666	Rho GDP-dissociation inhibitor 1	12953.3	11247.6	0	2	1
A0A0H2UHC0;F1LQX4	1	1	5.6862	Rho GTPase-activating protein 44	813.667	2648.92	0	0	1
A0A0G2QC21;O55043	2	2	17.019	Rho guanine nucleotide exchange factor 7	8277.44	568.297	0	0	1
D3ZTB5	2	2	13.1654	S100 calcium-binding protein A13	2368.92	1922.9	0	0	1
A0A0G2JZM2;B5DFC3	6	6	36.1548	Sec23 homolog A, coat complex II component	8802.33	9434.53	4	0	1
Q6AY84	7	7	51.0598	Secernin-1	16178.7	21959.5	7	2	1
A0A0G2K1I6;A0A0G2JY82;P56603	7	7	71.6143	Secretory carrier-associated membrane protein	37668.3	72250.7	9	5	1
D3ZQP6	1	1	6.3338	Sema domain, immunoglobulin domain (Ig), and GPI membrane anchor, (Semaphorin) 7A (Predicted)	1341.55	12.0293	1	0	1
Q91Y81	3	3	18.2868	Septin-2	5592.96	3393.63	3	0	1
Q9JJM9;D3ZDH8;D3ZT07	11	10	104.941	Septin-5	36799.6	48249.1	10	9	1
F1LMC7;A0A0G2JV25;A0A0G2JZT5;D4A0F5;Q7TP92;Q9WVC0	19	16	242.788	Septin-7	111046	147835	24	17	1
Q76EQ0	3	3	18.9347	Serine racemase	4395.38	4695.54	2	0	1
Q64303	5	3	30.6022	Serine/threonine-protein kinase PAK 2	2253.66	7181.98	2	2	1
D4AE59;A0A0H2UI02	1	1	5.6564	Serine/threonine-protein kinase STK11	419.103	228.548	0	0	1
A0A0G2K7T5;P20651	11	5	96.0043	Serine/threonine-protein phosphatase	8070.56	10138	4	3	1
P63329;E2CWF0;E2CWF1;Q6AYJ0	18	11	195.389	Serine/threonine-protein phosphatase 2B catalytic subunit alpha isoform	76715	107875	11	10	1
P62138;A0A0G2JYS8;P62142	5	3	44.4662	Serine/threonine-protein phosphatase PP1-alpha catalytic subunit	2229	2284.41	2	0	1
P63088;A0A0G2JVK2	3	1	31.3255	Serine/threonine-protein phosphatase PP1-gamma catalytic subunit	2505.63	3142.25	1	0	1
M0R5T5;A0A0G2K7H2;A0A0U1RRR2;A0A0U1RS17;M0R805;Q9QX74	22	20	168.112	SH3 and multiple ankyrin repeat domains protein 2	46203.2	68819.2	18	12	1
D4A4M0	5	5	38.7337	Shisa family member 6	14058.5	9441.07	5	0	1
D4A9R5	2	2	12.5478	Similar to RIKEN cDNA 6430571L13 gene; similar to g20 protein	2715.05	4580.22	2	0	1
D3ZZQ0;A0A0G2K490	2	1	11.6351	Similar to Traf2 and NCK interacting kinase, splice variant 4 (Predicted), isoform CRA_a	1181.5	1664.6	0	0	1
O70593	4	4	26.4901	Small glutamine-rich tetratricopeptide repeat-containing protein alpha	4269.79	7259.97	3	4	1
P28572	4	4	25.6393	Sodium- and chloride-dependent glycine transporter 1	12885.3	19899.5	4	3	1
F1M9A2;A0A0G2JZK7;P48768;Q9ERC1	20	16	209.512	Sodium/calcium exchanger 2	114329	150393	21	12	1
E9PTX9	19	18	134.784	Solute carrier family 12 member 2	57148.7	73675.6	15	9	1
Q5FVG4;A0A0G2K5L2;Q505J6	3	3	26.2587	Solute carrier family 25 (Mitochondrial carrier, glutamate), member 22	13412.2	31821	2	4	1
A0A0G2K1G8;D3ZSU3	2	2	12.3326	Solute carrier family 7, member 14	4784.13	10240.7	2	0	1
D3ZCI2	1	1	5.7579	Solute carrier family 9 (Sodium/hydrogen exchanger), member 7 (Predicted)	1157.77	2597.42	0	1	1
Q9QXY2	34	32	282.391	SRC kinase signaling inhibitor 1	78478.5	101199	30	18	1
P13668;A0A096MK73;P21818	5	5	49.0983	Stathmin	18621.2	21688.8	6	3	1
P07895	4	4	31.8316	Superoxide dismutase [Mn], mitochondrial	6549.65	9206.55	4	0	1
A0A096MIT7;O70441	5	3	40.9596	Synapsin-3	1912.68	3373.38	2	0	1
A0A0U1RRP1;A0A0G2K3P9;Q62876	2	2	15.0124	Synaptogyrin-1 (Fragment)	47255.2	70463.5	1	0	1
P60881;A0A0G2K3F2;D4A5W9;F8WG75	23	23	311.771	Synaptosomal-associated protein 25	486931	665716	30	22	1
G3V6M3;P29101	20	14	255.901	Synaptotagmin II	267173	418977	21	14	1
Q5XI21	2	2	12.2684	Target of myb1 homolog (Chicken)	1681.31	2101.47	2	1	1
Q6P502	27	24	223.766	T-complex protein 1 subunit gamma	104823	109437	26	15	1
A0A0G2K1L0	4	4	23.5608	Tenascin C	5074.36	6732.57	4	2	1
A0A096MJE6;F1LQ63;Q05546	24	23	268.885	Tenascin R, isoform CRA_b	133665	113520	32	18	1
F1LUY5;A0A0G2JXJ6	3	2	16.8631	Tetratricopeptide repeat domain 7B	924.496	358.875	2	0	1
Q52KJ9	1	1	5.796	Thioredoxin domain containing 1	1364.61	2275.73	0	1	1
P24329	2	2	12.2683	Thiosulfate sulfurtransferase	2007.81	3917.71	0	0	1
P01830	6	6	74.057	Thy-1 membrane glycoprotein	202833	192331	9	6	1
F1LQ83	1	1	5.8442	TMEM9 domain family, member B	1997.25	7148.63	0	0	1
Q5U1Z2	2	2	12.8485	Trafficking protein particle complex subunit 3	5023.27	5103.25	2	0	1
G3V679;Q99376	1	1	5.8918	Transferrin receptor protein 1	1019.07	4.3906	0	0	1
P61589;Q5XIM3	8	4	92.0705	Transforming protein RhoA	34782.8	37000.8	4	3	1
P46462;A0A0G2K0I1;F1M5A4	29	28	304.557	Transitional endoplasmic reticulum ATPase	180675	181287	34	20	1
A0A0H2UHA6;Q9Z142	1	1	5.7439	Transmembrane protein 33	1697.12	305.723	0	0	1
F1LQZ0	1	1	5.7053	Transmembrane protein 65	663.779	3884.34	0	0	1
Q64428	3	3	18.0832	Trifunctional enzyme subunit alpha, mitochondrial	2594.38	672.848	3	0	1
A0A0G2JSQ4;A0A0G2JX64;A0A0G2K7F7;P04692;P58775;Q63607;Q91XN6;Q923Z2	9	4	85.7838	Tropomyosin 1, alpha, isoform CRA_p	10530.4	10996	2	1	1
P50545	4	1	38.0915	Tyrosine-protein kinase HCK	5523.31	10097.1	1	1	1
A0A140TAI1	3	1	18.5064	Ubiquilin 1, isoform CRA_a	596.357	3373.88	1	0	1
D4AA63;Q9JJP9	6	4	36.9426	Ubiquilin 2	66349.8	122964	4	2	1
Q00981	7	5	50.5185	Ubiquitin carboxyl-terminal hydrolase isozyme L1	8373.56	12857.2	5	4	1
B2GV38	8	7	69.1388	Ubiquitin-like protein 4A	16416.1	22112.5	7	4	1
F1LQR8	12	12	115.428	Uncharacterized protein	79844.5	118635	16	10	1
D3ZEI4	7	7	69.2958	Uncharacterized protein	23234.9	34117	7	6	1
D4A0A1	4	3	28.9434	Uncharacterized protein	2859.18	7293.05	2	2	1
M0RCH6;D4A9Z8	3	3	24.2927	Uncharacterized protein	2830.05	3593.16	0	3	1
M0RD45	1	1	12.0394	Uncharacterized protein	8958.23	15840.1	0	2	1
D3ZG10	1	1	11.8902	Uncharacterized protein	8758.46	6563.69	2	0	1
D3ZV29;F1LPG5;F1M7T1	1	1	6.1563	Uncharacterized protein	2245.38	3731.45	0	0	1
F1M4I4	1	1	5.7431	Uncharacterized protein	758.431	654.14	1	0	1
A0A0G2K4H3;A0A0H2UHV6;P63100	3	2	25.5504	Uncharacterized protein (Fragment)	2648.28	2106.91	0	0	1
A0A0G2K4Y7;A0A0G2JVH1;A0A0G2K318;A0A0G2K9X3;F1M111;F1M3R4;P70569;Q9QYF3	36	4	275.846	Unconventional myosin-Va	12193.6	10532.5	3	3	1
G3V8C3;F1M7P4;P21807;P31000;P48675;Q6P725	34	30	396.532	Vimentin	334044	457963	38	24	1
P62762;P35332	15	15	160.147	Visinin-like protein 1	203461	250179	17	11	1
P81155	11	9	115.24	Voltage-dependent anion-selective channel protein 2	50324.2	65868.6	8	5	1
A0A0G2JSR0;Q9R1Z0	9	7	88.9243	Voltage-dependent anion-selective channel protein 3	25335.3	35913.5	7	6	1
P54287	5	3	39.3046	Voltage-dependent L-type calcium channel subunit beta-3	2692.9	3186.77	2	0	1
Q6AYE4;A0A0G2JZN3;M0RBN8	2	1	18.7793	V-type proton ATPase subunit C 2	10872.6	26328.3	0	0	1
Q6PCU2;G3V7L8	9	8	95.0158	V-type proton ATPase subunit E 1	69071.4	48852.1	9	5	1
P50408;B2GUW7	3	3	21.1707	V-type proton ATPase subunit F	9353.56	8223.91	3	2	1
Q8R2H0;A0A0G2K2R1	5	5	70.6318	V-type proton ATPase subunit G	22661.9	24863.8	9	6	1
Q5BJU7	3	3	31.28	Wiskott-Aldrich syndrome protein family member 1	11352.9	8504.6	5	1	1
Q8VIL3	4	4	31.3358	ZW10 interactor	13670.7	13955.6	2	3	1
P26772;A0A0G2JTG1	8	8	63.0554	10 kDa heat shock protein, mitochondrial	22408.2	27147.6	5	3	0
P68511;A0A0G2K2B8;G3V9A3;Q5EBB0	20	14	247.144	14-3-3 protein eta	78867.1	77278.8	16	8	0
P63102;A0A0G2JV65	17	11	229.346	14-3-3 protein zeta/delta	180424	187135	16	10	0
Q9QW07;D3ZCI6;D4A8C5;F1LNK2	14	14	95.7659	1-phosphatidylinositol 4,5-bisphosphate phosphodiesterase beta-4	23953.8	30643.7	11	6	0
Q63569;Q6P6U2	9	8	88.4319	26S protease regulatory subunit 6A	15626.8	10909.8	9	4	0
Q63347;G3V7L6	7	7	50.7353	26S protease regulatory subunit 7	8717.27	12041.1	7	2	0
O88761;A0A0G2JTW5;G3V8B6	8	8	54.587	26S proteasome non-ATPase regulatory subunit 1	10754.9	12458.9	9	2	0
F1LMZ8;A0A0G2JWX1;D3Z950	10	9	70.7789	26S proteasome non-ATPase regulatory subunit 11	18405.5	16981.7	6	5	0
A0A0G2K0V3	1	1	5.8224	3'(2'),5'-bisphosphate nucleotidase 1	341.759	1118.54	0	0	0
O70351;B0BMW2	2	2	13.2601	3-hydroxyacyl-CoA dehydrogenase type-2	3318.23	1719.99	2	0	0
A0A0H2UHQ8;D3ZFA8;D3ZHU9;D3ZKG6;P04644	2	2	14.389	40S ribosomal protein S17	635.604	3523	0	2	0
P62271;A0A0G2KA79;A0A0H2UHT6;D3ZM33;M0R5K9	7	3	59.3485	40S ribosomal protein S18	2334.77	5257.25	2	1	0
P27952;A0A0G2KB28;A0A0U1RVI9;D3ZAS1;D3ZIY7;D3ZQW7;D3ZT78;E9PT76;M0RAJ8	4	3	39.4503	40S ribosomal protein S2	10299.6	11228.7	4	2	0
A0A0H2UHH9;D4ACJ1;P62850	1	1	5.6779	40S ribosomal protein S24	796.876	102.696	0	0	0
A0A0H2UHU0;D4AE10;F1M6F4;M0R763;P62853	1	1	6.7503	40S ribosomal protein S25	3384.94	6744.2	1	0	0
P24051;M0RA26;Q71TY3	1	1	6.4625	40S ribosomal protein S27-like	1599.62	3259.07	1	1	0
P62703;A0A0H2UHX3;D3ZX01;X1WI37	7	6	51.8047	40S ribosomal protein S4, X isoform	8189.44	25831.9	3	3	0
P62755;M0RD75	2	2	12.3483	40S ribosomal protein S6	4502.3	10110.3	2	1	0
P29314;A0A0G2K4C4;D3ZV50;M0RB65	5	5	31.1281	40S ribosomal protein S9	7868.99	8173.73	4	1	0
P50554	6	6	43.0671	4-aminobutyrate aminotransferase, mitochondrial	7294.77	12976.8	6	2	0
P19944	2	2	22.5232	60S acidic ribosomal protein P1	9497.72	3415.72	3	0	0
P41123;D3ZD02;D3ZRM9;F1M2E9	1	1	5.6228	60S ribosomal protein L13	1028.51	1577.55	0	0	0
P12001;A0A0H2UHS7	2	2	12.2988	60S ribosomal protein L18	1760.2	2067.68	0	0	0
P21533;F1LQS3	1	1	11.2452	60S ribosomal protein L6	664.793	10.8685	0	0	0
F1M013;D3ZPL5;D3ZU22;D4A6B9;F1M1M2;F1M4C7;M0R3M3;P62425	1	1	5.9388	60S ribosomal protein L7a	2485.86	2393.17	0	0	0
P85971;G3V8D5	1	1	6.4739	6-phosphogluconolactonase	823.912	0	1	0	0
Q9ER34	30	30	286.855	Aconitate hydratase, mitochondrial	123692	206968	30	19	0
P68136	22	1	269.713	Actin, alpha skeletal muscle	1288.96	0	0	0	0
P62738;A0A0G2K4M6;P63269;P68035	22	1	269.654	Actin, aortic smooth muscle	17098.3	23260	0	0	0
D3ZRN3	17	2	213.739	Actin, beta-like 2	13601.5	7388.6	0	0	0
A0A0G2JW01;A0A0G2JV47;A0A0G2JY49;A0A0G2K5D0;E9PT39	8	3	64.3265	Actin-binding LIM protein 1	23275.4	19474.2	3	2	0
F1LWK7;A0A0G2K7Z4	8	3	64.2884	Actin-binding LIM protein 1 (Fragment)	3555.11	672.596	3	0	0
Q6KC51;A0A0G2JTB5;A0A0G2JXC7;A0A0G2K875;A0A0H2UHF9;A0A140TAH7	8	7	66.1058	Actin-binding LIM protein 2	7333.38	6667.54	6	2	0
F1M8U2	2	1	17.219	Actin-binding LIM protein family, member 3	1194.49	239.661	1	0	0
Q99PD4;D3ZXP7	5	5	45.6532	Actin-related protein 2/3 complex subunit 1A	14964.9	14021.8	7	4	0
B2RZ72	6	6	41.3543	Actin-related protein 2/3 complex subunit 4	24312.8	22115.4	5	2	0
B0BN63	4	4	24.1213	Activator of Hsp90 ATPase activity 1	10980	6876.63	0	2	0
Q6TXF3	5	2	44.6356	Acyl-CoA-binding protein	262.894	1783.78	0	1	0
Q9QYL8	2	2	11.4694	Acyl-protein thioesterase 2	3650.97	3409.7	0	0	0
P36972	1	1	5.9373	Adenine phosphoribosyltransferase	621.151	61.3595	0	0	0
P10760	2	2	11.6882	Adenosylhomocysteinase	2016.77	2639.85	0	0	0
Q9WUS0	1	1	6.542	Adenylate kinase 4, mitochondrial	2901.55	3390.73	0	0	0
P39069;A0A0G2K7Q6	4	4	26.5008	Adenylate kinase isoenzyme 1	9923.58	13960	2	1	0
A0A0G2K9H8;A0A0G2JV81;A0A0G2K4Q4;P61206;P84079;P84082	8	4	82.4612	ADP-ribosylation factor 3	21370	30659.7	4	2	0
A0A0G2K3V2;A0A0A0MXY9;Q8CG45	1	1	12.411	Aflatoxin B1 aldehyde reductase member 2	2582.42	2474.78	0	0	0
P12711;Q7TQ90	2	2	12.164	Alcohol dehydrogenase class-3	5982.51	4611.71	2	0	0
P07943	6	4	38.2685	Aldose reductase	3441.53	2358.65	0	1	0
Q9EQR2	1	1	5.6329	Alkyldihydroxyacetonephosphate synthase, peroxisomal	395.358	4.14265	0	0	0
G3V8V3;P09812	14	8	107.324	Alpha-1,4 glucan phosphorylase	11151.2	5084.28	6	0	0
D3ZZ99	20	1	164.989	Alpha-adducin	1482.4	1728.67	0	1	0
Q64057	1	1	5.6084	Alpha-aminoadipic semialdehyde dehydrogenase	488.574	21.4394	0	0	0
P85515	8	1	65.8143	Alpha-centractin	1411.98	0	1	0	0
P23565	19	1	167.236	Alpha-internexin	2396.74	6767.38	2	2	0
F1M9V7	12	11	80.33	Aminopeptidase puromycin-sensitive	16398.1	20362.1	10	4	0
F1LPP0;A0A0G2JX32;A0A0G2K5Z4;O08838	29	26	276.038	Amphiphysin	93827.4	98080.3	31	18	0
D3ZCC5	1	1	13.0836	Ankyrin repeat domain 24	14213.8	25422.7	0	2	0
A0A0G2K2B9;A0A0G2JUJ5;A0A0G2K4D0	25	1	207.812	Ankyrin-3	1348.33	2294.2	0	0	0
A0A0G2K1Q7	25	1	207.293	Ankyrin-3	3268.3	6048.11	0	0	0
O88321	4	3	31.2039	Antisecretory factor	9831.85	10623.2	4	2	0
P23593;M0R4S2	3	3	17.233	Apolipoprotein D	1712.5	2426.36	0	0	0
P02650;A0A0G2K151	5	5	34.0969	Apolipoprotein E	9120.75	15834.5	5	4	0
Q9Z272;A0A0G2K527	3	3	18.894	ARF GTPase-activating protein GIT1	3293.57	5194.23	2	2	0
F1M943	2	2	12.2015	Armadillo repeat-containing 8	1521.2	764.129	2	0	0
F1LPV0	1	1	5.7703	Asparaginyl-tRNA synthetase	306.066	1382.05	1	1	0
P13221	14	14	162.504	Aspartate aminotransferase, cytoplasmic	91570.6	100525	14	10	0
Q4V8H5	8	7	53.5714	Aspartyl aminopeptidase	25787.4	25129.9	7	5	0
Q5U318	1	1	6.7081	Astrocytic phosphoprotein PEA-15	3155.87	4380.88	0	0	0
G3V9T7	5	4	30.9416	ATPase Asna1	7373.11	8696.35	4	1	0
A0A0G2K9J2;E9PTI1	16	16	137.386	ATPase H+-transporting V1 subunit H	49152.6	46316.9	13	5	0
A0A0G2K5E7;G3V888;G3V9G4;P16638	15	15	104.072	ATP-citrate synthase	36951.5	45118.1	12	5	0
Q52KS1;A0A0G2KBC7	20	2	175.695	ATP-dependent 6-phosphofructokinase	3324.89	2345.68	1	0	0
P47858	19	1	169.038	ATP-dependent 6-phosphofructokinase, muscle type	1363.59	0	0	0	0
P47860;A0A0A0MXY5	12	9	117.654	ATP-dependent 6-phosphofructokinase, platelet type	13382.3	9356.67	10	3	0
Q9R1T1	3	3	20.3244	Barrier-to-autointegration factor	9015.65	8773.37	3	0	0
F1LQH9	1	1	11.2136	Bcl2-associated athanogene 2	12308.4	12838	0	0	0
A0A0G2JXD5	2	2	12.303	Beta-chimaerin	3822.68	5824.51	0	0	0
Q63754;A0A0G2JSQ1	4	1	58.8302	Beta-synuclein	9438.19	2374.65	2	0	0
F1LN49;A0A0G2K079;Q3ZB98	7	7	55.8101	Breast carcinoma-amplified sequence 1 homolog	9906.63	14422.7	8	6	0
D3ZUP5	6	5	58.0097	BRICK1, SCAR/WAVE actin-nucleating complex subunit	8071.01	10698.2	3	2	0
D4A3M7	1	1	5.9791	BSD domain-containing 1	575.672	1555.52	1	0	0
D4A0X3	1	1	11.5328	BTB (POZ) domain-containing 8	1146.05	1499.04	0	0	0
D4A8L9	6	6	42.2288	BTB domain-containing 17	17198.2	32893.8	5	3	0
Q6YDN8	1	1	5.6754	BWK-1	274.718	176.207	0	1	0
P27653;D3ZZM8;G3V6S5	6	6	36.3272	C-1-tetrahydrofolate synthase, cytoplasmic	7314.34	9165.51	5	3	0
P07171	8	7	81.6917	Calbindin	26013.9	34602.5	7	3	0
D3ZJ77;A0A0G2JZH0;Q5XIJ7	3	3	23.8119	Calcium binding protein 39 (Predicted), isoform CRA_a	2390.35	3679.16	4	0	0
D3ZWK0;A0A0G2JSZ0;Q8VGC3	5	1	46.823	Calcium channel, voltage-dependent, beta 2 subunit, isoform CRA_g	2054.26	303.516	2	0	0
F1LUE2;F1LNI8	23	2	299.505	Calcium/calmodulin-dependent protein kinase II, beta, isoform CRA_c	6252.13	16508.1	1	1	0
O88831;F1LPT4	1	1	5.6049	Calcium/calmodulin-dependent protein kinase kinase 2	880.879	0	1	0	0
P13234	17	16	151.945	Calcium/calmodulin-dependent protein kinase type IV	55422.5	78357.4	20	11	0
P47728	11	9	108.835	Calretinin	42243.7	59851.7	8	6	0
Q5PPN4;A0A0G2K7B9	9	8	78.9056	Carbonic anhydrase-related protein	25820	22188.2	10	2	0
D4A6H8	5	3	31.1391	Catenin alpha 2	2649.56	4488.78	3	3	0
F1M787	12	11	80.6052	Catenin delta-2	10655.9	13954	11	8	0
P24268;Q6P6T6	2	2	11.6229	Cathepsin D	2453.59	3863.25	2	0	0
Q1M168	2	2	12.413	Caytaxin	1714.5	3882.14	0	0	0
Q5M7A7	2	2	15.4536	CB1 cannabinoid receptor-interacting protein 1	5828.96	6918.76	2	1	0
F1LM55	14	14	99.3038	Cell cycle and apoptosis regulator 2	30282.8	32606.9	13	8	0
A0A0G2JSM8	6	2	62.7433	Cell division control protein 42 homolog	18377.3	15700.7	2	0	0
D4A9A3	5	4	38.9642	Centromere protein V	4735.61	2976.15	4	1	0
D4A1G8	1	1	5.6919	Centrosomal protein 170B	329.063	94.5239	0	0	0
A0A0G2K779;G3V931	6	6	47.498	Centrosomal protein 76	7015.66	9794.51	6	4	0
Q3MHS9;Q6AYJ7	16	15	160.652	Chaperonin containing Tcp1, subunit 6A (Zeta 1)	60455.6	56343.7	18	9	0
D4ACB8	22	19	180.559	Chaperonin subunit 8 (Theta) (Predicted), isoform CRA_a	78963	80955.6	21	13	0
D4AC23	20	18	174.88	Chaperonin-containing TCP1 subunit 7	84297.6	56886.1	20	14	0
D3ZDR2	3	3	18.7083	Charged multivesicular body protein 6	2168.93	3215.25	2	1	0
Q5RJK5	5	5	38.871	Chromobox 3	5761.22	7820.41	3	3	0
G3V936;Q8VHF5	8	8	92.1086	Citrate synthase	28402.8	42572.1	11	9	0
A0A0G2K0B6;D3ZF21;F1LRK0	15	2	135.495	Clathrin coat assembly protein AP180	18528.6	6488.88	0	0	0
F1LRF3;A0A0G2K5H2;A6JFQ6	3	3	18.6396	Clavesin-1	3447.82	5394.78	3	0	0
B0BNA5	2	1	11.7117	Coactosin-like protein	885.714	1761.25	1	0	0
M0RC65	6	3	61.1782	Cofilin 2	4128.77	2018.11	4	0	0
P63041	6	4	59.5106	Complexin-1	15994.1	14157	4	2	0
P84087	4	2	57.0931	Complexin-2	27960	52684	4	4	0
P97834;A0A0G2JT06;A0A0G2JW80	1	1	6.0573	COP9 signalosome complex subunit 1	1781.92	636.262	1	0	0
P61203	2	2	11.5061	COP9 signalosome complex subunit 2	2847.51	1136.03	0	0	0
Q68FS2	3	3	24.8415	COP9 signalosome complex subunit 4	1926.86	580.967	4	0	0
B5DEX3	3	1	20.1822	Copine 8	336.455	191.58	1	0	0
Q5BJS7;A0A140TAJ0;D3ZGN2;D3ZLA3;D3ZWR4;D4ACG7;F1M0Z3;H1UBN0	10	8	79.6746	Copine-9	14131.5	13593	7	7	0
B1WC28	13	10	132.941	Core histone macro-H2A	49075.8	26150.9	8	3	0
Q02874;A0A140TAB4	14	12	168.751	Core histone macro-H2A.1	111045	59427.1	17	7	0
Q2IBD4	2	2	11.4921	Cortactin-binding protein 2	1955.01	2767.59	2	2	0
P07335	23	21	274.643	Creatine kinase B-type	362144	406354	21	17	0
Q5BJT9;A0A0G2JVQ1;P09605;P25809	8	7	65.1632	Creatine kinase, mitochondrial 1, ubiquitous	21474.2	32061.7	6	6	0
Q5U2U2	1	1	5.9928	Crk-like protein	500.067	465.68	0	0	0
F7FG31;A0A0H2UI20;Q9Z2F5	8	7	73.7813	C-terminal-binding protein 1	23047.6	30056	5	4	0
Q9EQH5	2	1	13.2753	C-terminal-binding protein 2	906.679	298.253	0	0	0
Q792H5;Z4YNP1	2	2	11.6131	CUGBP Elav-like family member 2	1044.82	320.663	2	0	0
O08769	1	1	6.1384	Cyclin dependent kinase inhibitor	100.353	498.63	0	1	0
D4A1C0	1	1	5.7349	Cyclin M1 (Predicted)	443.647	51.2785	1	0	0
D3ZFQ8	3	2	31.6666	Cytochrome c-1	5380.04	8008.8	2	2	0
Q63100;G3V792	1	1	5.9382	Cytoplasmic dynein 1 intermediate chain 1	646.397	964.616	0	0	0
Q62871;D3ZU74;G3V9V3;Q6AZ35	3	3	17.7823	Cytoplasmic dynein 1 intermediate chain 2	3666.45	5500.76	2	1	0
Q9QXU8;G3V7G0	6	6	42.2639	Cytoplasmic dynein 1 light intermediate chain 1	7941.7	9492.36	6	0	0
D4A8H8;A0A0G2K472	21	12	153.06	Cytoplasmic FMR1 interacting protein 1 (Predicted)	22104	28545.1	11	6	0
F1LNQ9;A0A0G2JTD7;A0A0G2JUI5;F1LNR0;F1LNR1	6	3	46.2918	Cytoplasmic linker-associated protein 1	3953.92	5662.15	2	2	0
Q68FS4	1	1	5.925	Cytosol aminopeptidase	429.586	757.578	0	0	0
P28037;A0A0G2K0D8;M0R8T2	8	7	55.7963	Cytosolic 10-formyltetrahydrofolate dehydrogenase	5523.17	3584.09	4	0	0
Q64559;F8WG67	5	4	38.9276	Cytosolic acyl coenzyme A thioester hydrolase	7619.24	5554.1	3	2	0
Q6Q0N1	3	2	18.0348	Cytosolic non-specific dipeptidase	1427.63	1626.88	1	1	0
O08651	11	9	91.7335	D-3-phosphoglycerate dehydrogenase	33654	52855.1	10	6	0
D3ZN21;A0A0G2K719;D4ADE8	1	1	5.7455	DEAD (Asp-Glu-Ala-Asp) box helicase 3, Y-linked	756.137	895.473	1	0	0
Q7M0E3;D4A315	4	3	28.0927	Destrin	12905.1	16348.3	3	0	0
Q6P6R2	5	4	39.202	Dihydrolipoyl dehydrogenase, mitochondrial	5270.66	9126.8	3	2	0
P08461	10	10	76.8279	Dihydrolipoyllysine-residue acetyltransferase component of pyruvate dehydrogenase complex, mitochondrial	20337.4	28481.5	7	7	0
P11348	2	2	11.3386	Dihydropteridine reductase	963.314	1306.41	0	0	0
Q62950	18	11	203.676	Dihydropyrimidinase-related protein 1	69846.9	97333.3	11	9	0
Q62952	18	10	198.678	Dihydropyrimidinase-related protein 3	36849	50342.3	11	5	0
F1LNT0;Q62951	19	18	185.209	Dihydropyrimidinase-related protein 4	89065.5	95096.2	20	13	0
Q9JHU0;A0A0G2K8Y5	5	5	35.0036	Dihydropyrimidinase-related protein 5	14024.8	23664.9	5	4	0
P46101	18	2	159.508	Dipeptidyl aminopeptidase-like protein 6	2950.17	4742.33	1	0	0
F1LMR7	17	1	154.47	Dipeptidyl aminopeptidase-like protein 6	167.866	413.214	0	0	0
Q1LZ53	4	4	24.0259	DNA (cytosine-5)-methyltransferase 3A	4084.07	6989.83	3	3	0
G3V8T4	1	1	5.6406	DNA damage-binding protein 1	2327.18	3367.81	1	0	0
D4A0I5;A0A0G2JY26	6	6	51.4122	DnaJ (Hsp40) homolog, subfamily C, member 6 (Predicted)	19453.7	13822.7	5	3	0
B2RYA8;D4ABC2	2	2	13.5592	DnaJ heat shock protein family (Hsp40) member B2	4490.65	11172.7	2	2	0
O35824;Q5M9H7	7	7	58.3074	DnaJ homolog subfamily A member 2	18282.4	33094.5	9	5	0
B0K014	1	1	5.7816	D-tyrosyl-tRNA(Tyr) deacylase	628.838	922.592	1	0	0
G3V9L3;A0A0G2K3I9	2	2	18.3189	Dual-specificity phosphatase 3	1692.19	2424.22	0	0	0
D4A8U7;A0A0G2K428;P28023	14	11	111.653	Dynactin 1, isoform CRA_a	35126.5	23283.9	14	4	0
Q9QUR2	3	3	17.745	Dynactin subunit 4	2569.58	3348.54	3	0	0
P63170	2	1	23.7092	Dynein light chain 1, cytoplasmic	3849.62	5026.28	2	0	0
Q331S7	2	1	11.8314	Dysbindin domain-containing 2	278.268	1256.96	1	1	0
D4A772	6	4	45.4735	Dystrobrevin	38986.8	46323.1	3	1	0
P84060;A0A0G2JVM6	3	1	25.1481	Dystrobrevin beta	753.317	798.886	0	0	0
Q76IJ9	8	4	59.057	ELAV-like protein	3537.55	6366.2	2	1	0
P13803	3	3	26.5186	Electron transfer flavoprotein subunit alpha, mitochondrial	1959.18	1108	2	1	0
Q68FU3	3	3	19.07	Electron transfer flavoprotein subunit beta	1783.73	3894.04	1	0	0
P62630;F1M6C2;M0R757	15	8	176.301	Elongation factor 1-alpha 1	44547.2	43470.3	10	5	0
P62632	12	5	144.284	Elongation factor 1-alpha 2	24891.4	13086.7	6	2	0
Q68FR9	1	1	6.1306	Elongation factor 1-delta	939.263	0	0	0	0
D4ACM1	1	1	5.9854	Elongator acetyltransferase complex subunit 3	713.984	667.84	1	0	0
P62870;A0A140TA99	1	1	11.6994	Elongin-B	2225.93	1323.61	2	0	0
Q5PPJ9;A0A0G2K9P4;D4A7V1	18	17	186.9	Endophilin-B2	106963	118131	21	12	0
P52555	4	4	26.7785	Endoplasmic reticulum resident protein 29	7330.16	12193.6	4	2	0
A0A0A0MY09;A0A0G2K4I4;Q66HD0	4	3	34.1715	Endoplasmin	2828.92	4267.15	1	1	0
P14604	1	1	12.2632	Enoyl-CoA hydratase, mitochondrial	733.532	162.575	0	0	0
D3ZJR1	2	2	11.4264	Epidermal growth factor receptor pathway substrate 15-like 1	901.772	1137.99	2	0	0
O88752	1	1	6.766	Epsilon 1 globin	2581.64	1609.85	0	0	0
P56571	2	2	12.4957	ES1 protein homolog, mitochondrial	5887.57	13006.6	2	0	0
B5DEN5	2	2	12.3286	Eukaryotic translation elongation factor 1 beta 2	5996.67	6289.29	0	0	0
Q5RKG9	5	5	35.3614	Eukaryotic translation initiation factor 4B	10317.8	26275.3	4	0	0
Q04931	4	4	23.7374	FACT complex subunit SSRP1	4699.53	4265.92	3	2	0
B2GUZ5	5	2	39.5929	F-actin-capping protein subunit alpha-1	3446.6	3093.26	2	1	0
Q9WUV6	1	1	6.2326	F-actin-capping protein subunit alpha-3	506.886	918.833	0	1	0
Q5XI32;A0A0G2JYB1	8	8	68.6263	F-actin-capping protein subunit beta	23962.5	31084	10	3	0
B2GUZ9	6	4	43.8895	Fam49b protein	3456	3950.39	5	2	0
Q4V7D4	5	4	32.1283	Family with sequence similarity 126, member B	5002.36	2884.29	3	0	0
F1LMV2	1	1	11.6	Family with sequence similarity 227, member A	5679.11	13267.3	0	0	0
B0BN65	3	1	18.3881	Family with sequence similarity 49, member A	387.335	961.444	1	0	0
D3ZWA1	3	3	17.9735	Family with sequence similarity 63, member B	1184.27	1178.16	2	1	0
Q99PF5;A0A0G2K2B3;M0R961	2	2	11.5115	Far upstream element-binding protein 2	2854.97	2382.7	0	1	0
P55051	2	2	21.1238	Fatty acid-binding protein, brain	4742.61	3232.63	0	0	0
P55053	1	1	11.8926	Fatty acid-binding protein, epidermal	2361.26	873.19	0	0	0
P07483	3	3	23.2554	Fatty acid-binding protein, heart	4017.78	5963	0	0	0
P19132;Q66HI5	2	2	12.3455	Ferritin heavy chain	3593.63	3840.91	0	0	0
Q8R5L7	1	1	6.0724	Fibroblast growth factor 14	2205.71	165.108	0	0	0
Q6P792;A0A0G2K338;Q8K3G3;Q9WUH4	4	4	30.8392	Four and a half LIM domains 1	7788.72	8230.58	5	0	0
A0A0G2K3Q6;A0A0G2QC57;P09117	22	21	284.118	Fructose-bisphosphate aldolase	248531	239436	28	21	0
Q6AY07	14	1	164.163	Fructose-bisphosphate aldolase	1547.63	2153.38	0	0	0
P05065;P00884;Q66HT1	23	10	268.351	Fructose-bisphosphate aldolase A	55615.5	36441.6	12	7	0
A0A096MIW7	3	3	18.3873	FRY microtubule-binding protein (Fragment)	2672.11	2438.91	3	1	0
P14408;Q5M964	4	4	32.2682	Fumarate hydratase, mitochondrial	3571.35	7639.2	5	0	0
B2RYW9	2	2	12.1427	Fumarylacetoacetate hydrolase domain-containing protein 2	434.466	481.847	0	1	0
Q5EAP4	7	2	78.9634	G protein subunit alpha 14	1739.39	909.35	1	0	0
G3V8Y0	4	4	54.7541	G protein subunit gamma 13	39984.2	31921.5	5	0	0
Q68FP1	8	8	50.1179	Gelsolin	13154.2	17373.4	6	2	0
Q63228;M0RDJ4	3	3	18.5736	Glia maturation factor beta	2988.81	3598.17	3	0	0
Q5RK08	2	1	12.0617	Glioblastoma amplified sequence	2586.22	5149.25	0	1	0
Q6P6V0	11	11	106.877	Glucose-6-phosphate isomerase	60448.6	38336.3	13	4	0
P18088;Q63211	2	1	19.1592	Glutamate decarboxylase 1	1979.53	3606.38	1	1	0
P13264;A0A0G2K1T0;A0A0G2KAN7	4	4	29.9992	Glutaminase kidney isoform, mitochondrial	6625.39	10349.8	4	2	0
Q66H61;M0RDR7	1	1	5.9955	Glutaminyl-tRNA synthetase	713.913	1257.39	1	0	0
Q6TXE9;A0A0G2JZI2	20	19	151.497	Glutamyl-prolyl-tRNA synthetase	42724.1	61305.2	18	9	0
M0RAM5;P04041	3	3	19.1309	Glutathione peroxidase	3247.6	3554.99	3	0	0
P04905;A0A0G2JZ09;A0A0G2K6L4;B0BN47;D3ZVQ8;F1LXL7;G3V8H3;G3V983	13	9	111.745	Glutathione S-transferase Mu 1	27504.4	37760.9	6	5	0
Q6AXR6;A0A096MJ04;Q9Z339	4	4	31.8295	Glutathione S-transferase omega 1	16224.6	20322.2	4	0	0
P08009;A0A0G2K4U2;P08010;Q5BK56	8	4	73.0385	Glutathione S-transferase Yb-3	30585	50312.9	2	2	0
P04797;A0A0G2JYY8;A0A0G2K7M1;A0A0G2K8S2;D3ZGY4;D3ZME3;D3ZQT0;D3ZWV2;E9PTN6;E9PTV9;F1LUI2;F1LUV3;F1M2N4;F1M4G6;M0R590;M0R660;Q498M9	20	16	292.376	Glyceraldehyde-3-phosphate dehydrogenase	417455	667706	25	11	0
B1WBQ8;Q9ESV6	5	2	62.4845	Glyceraldehyde-3-phosphate dehydrogenase	9186.76	9859.68	1	0	0
O35077	1	1	5.823	Glycerol-3-phosphate dehydrogenase [NAD(+)], cytoplasmic	1811.51	3036.52	0	1	0
P35571;A0A0G2K0Z7;A0A0G2K1F9;F1LNI0	5	5	28.9224	Glycerol-3-phosphate dehydrogenase, mitochondrial	4681.12	5533.49	3	0	0
Q5I0G4;G3V7G8	2	2	11.8043	Glycine--tRNA ligase (Fragment)	7245.87	8085.38	2	0	0
P09811	4	1	26.5518	Glycogen phosphorylase, liver form	2013.8	3948.69	1	0	0
Q5I0D1	1	1	5.6825	Glyoxalase domain-containing protein 4	651.195	351.847	0	0	0
F1LXF5	2	2	12.4882	Golgi to ER traffic protein 4	3010.09	3703.69	2	0	0
P23785;F1LMP7;G3V8V1	1	1	6.3123	Granulins	165.459	844.322	0	1	0
F1LU68	10	10	69.3632	Grid2-interacting protein	15853.7	21895.9	7	3	0
O55148;A0A0G2JT50;M0R4R4;M0RD55	2	2	17.5486	Growth arrest-specific protein 7	3212.03	2604.73	3	0	0
O35353;A0A0G2K8M9;D4A752	9	3	114.761	Guanine nucleotide-binding protein subunit beta-4	5621.21	8460.26	3	0	0
F1LRV4;O88600	21	18	195.396	Heat shock 70 kDa protein 4	26765.2	25326.5	17	6	0
B4F772	21	18	170.986	Heat shock 70 kDa protein 4L	29886.3	38303.4	17	9	0
D3ZC55	18	17	135.844	Heat shock 70kDa protein 12A (Predicted), isoform CRA_a	45326.6	50877.4	15	12	0
P63018;A0A0G2JVI3;D4A4S3;F1LZI1;M0R8M9;M0RCB1	42	25	564.178	Heat shock cognate 71 kDa protein	416936	654875	32	20	0
Q66HA8	11	9	75.9732	Heat shock protein 105 kDa	9149.19	3924.31	8	3	0
P14659;A0A0G2JUT0	20	4	242.177	Heat shock-related 70 kDa protein 2	5478.27	7228.84	0	3	0
F1LVZ9	1	1	5.8694	HECT domain E3 ubiquitin protein ligase 3	849.703	144.623	1	0	0
Q6P747;A0A096MKG6;F1M6V1	14	13	116.598	Heterochromatin protein 1-binding protein 3	50287.9	35455.1	13	3	0
G3V9R8;A0A0G2JXW4;A0A0G2K7B3;A0A140TAI3	8	8	58.9719	Heterogeneous nuclear ribonucleoprotein C	17556.2	25147.3	5	5	0
Q8VHV7;A0A0G2JTG7;G3V9Q3;Q499R8	9	3	99.0677	Heterogeneous nuclear ribonucleoprotein H	4663.93	9754.92	2	2	0
Q5D059;M0R9K1;P61980	11	10	93.0368	Heterogeneous nuclear ribonucleoprotein K	21611.6	41144.2	7	8	0
F2Z3R2;F1LQ48;F1M040	6	5	46.9135	Heterogeneous nuclear ribonucleoprotein L	14347.4	22738.4	6	5	0
Q62826;A0A0G2JVD4;F1LV13;F1M3D3	6	6	40.5929	Heterogeneous nuclear ribonucleoprotein M	24597	43788.2	2	5	0
A0A0G2JZ52;Q6IMY8	12	10	100.933	Heterogeneous nuclear ribonucleoprotein U	23703.9	46889.8	8	5	0
D4ABT8	12	12	81.9795	Heterogeneous nuclear ribonucleoprotein U-like 2	20597.8	23964.2	12	5	0
A0A0G2K654;D4A3K5	11	2	139.27	Histone cluster 1 H1 family member c	3216.07	1219.55	2	1	0
P43278	5	5	64.0675	Histone H1.0	81583.4	38897.6	7	6	0
P15865	10	1	120.804	Histone H1.4	628.643	68.7863	1	0	0
D3ZBN0	8	7	96.971	Histone H1.5	115744	41408.7	11	5	0
D4AEC0;A0A0A0MXW3;P0C0S7	4	2	51.491	Histone H2A	85190.5	43013.4	4	0	0
G3V9C0;A9UMV8;D3ZVK7;D3ZXP3;D4ACV3;M0R6X5;M0RCL5;M0RDM4;P02262;P0C169;P0C170;P0CC09;Q00728;Q4FZT6;Q64598;Q6I8Q6	5	3	51.3722	Histone H2A	636569	390710	3	1	0
D3ZWE0	2	1	17.3048	Histone H2A	6439.42	3344.9	1	0	0
D4A817;D3ZNZ9;M0RBQ5	11	2	138.993	Histone H2B	75833	72323.1	4	4	0
D3ZNH4;A0A0G2JXE0;A0A0G2JXI9;A0A0G2K7R1;D3ZLY9;D3ZWM5;G3V8B3;G3V9C7;M0R4L7;Q00715;Q00729	11	1	130.363	Histone H2B	171620	249127	2	2	0
P84245;A0A0G2K0N8;A0A0G2K9I5;D3ZJ08;D3ZK97;M0RBX6;Q6LED0	7	6	66.1372	Histone H3.3	157577	213593	7	5	0
P62804	14	13	185.815	Histone H4	604334	590231	18	6	0
Q71UF4;B5DFB2;D4A250	3	3	26.5978	Histone-binding protein RBBP7	12995.4	23759.1	4	3	0
P50503	7	7	51.5328	Hsc70-interacting protein	12232.9	21616.2	3	5	0
P03994	2	2	12.6914	Hyaluronan and proteoglycan link protein 1	4746.44	4952.7	2	0	0
D3Z9H2	1	1	5.7293	Hyaluronan and proteoglycan link protein 4	710.281	883.793	1	0	0
O35952;F1LQI1	2	2	13.4657	Hydroxyacylglutathione hydrolase, mitochondrial	1284.58	2178.13	0	0	0
P27605	4	4	26.1629	Hypoxanthine-guanine phosphoribosyltransferase	5648.12	3333.97	3	1	0
F1LVR0	1	1	5.6913	IgLON family member 5	327.963	745.107	0	1	0
M0RAS4	2	2	12.1375	Immunoglobin superfamily, member 21	2825.89	6558.92	1	0	0
Q56R18	1	1	6.3076	Importin subunit alpha	727.391	893.456	1	0	0
P97697;F1M978	4	4	17.5348	Inositol monophosphatase 1	10215.1	4616.03	0	1	0
Q5RJK6	2	2	17.5114	Inositol polyphosphate-1-phosphatase	3298.95	1183.71	0	0	0
D3ZZX1	18	16	171.742	Inositol polyphosphate-5-phosphatase A	76133.6	153092	19	19	0
P17105	3	3	25.0143	Inositol-trisphosphate 3-kinase A	3208.03	2525.96	3	1	0
A0A0G2JUG7	12	7	90.3007	IQ motif and Sec7 domain 1	35807.2	66454.1	5	6	0
A0A0G2JZX5	6	1	43.9108	IQ motif and Sec7 domain 2	229.095	64.7716	0	0	0
Q8VI04	7	7	43.6319	Isoaspartyl peptidase/L-asparaginase	14577.7	15877.6	5	5	0
Q99NA5;F1LNF7	12	12	121.644	Isocitrate dehydrogenase [NAD] subunit alpha, mitochondrial	38667.5	85808.5	13	12	0
Q68FX0	6	6	48.7423	Isocitrate dehydrogenase [NAD] subunit beta, mitochondrial	9522.99	18542.5	4	5	0
P41565;Q5XIJ3	1	1	6.2058	Isocitrate dehydrogenase [NAD] subunit gamma 1, mitochondrial	1279.33	4204.95	1	0	0
P41562	1	1	6.2356	Isocitrate dehydrogenase [NADP] cytoplasmic	659.633	193.721	1	0	0
F1LS86;A0A0G2JVL8;A0A0G2JZH2	4	4	23.3714	Isoleucine-tRNA synthetase (Predicted)	6646.6	9671.86	3	3	0
Q6IFZ5	3	2	28.4657	Keratin 76	3403.1	3425.51	2	0	0
A0A0G2K0I4;D3ZSY5	2	1	22.9277	Keratin 84	480.474	0	1	0	0
Q6IMF3;A0A0G2JST3;A0A0G2JXH6;Q6IG03	3	2	18.5531	Keratin, type II cytoskeletal 1	1271.02	3856.09	0	2	0
Q6IG00;A0A0G2K6P7	2	1	23.0161	Keratin, type II cytoskeletal 4	3040.59	6281.44	0	0	0
Q6P6Q2;A0A0G2JW69;F7FFV2	4	1	40.5264	Keratin, type II cytoskeletal 5	1642.4	173.757	1	0	0
Q6IG12;G3V712	6	3	49.9605	Keratin, type II cytoskeletal 7	3329.56	1749.31	1	0	0
A0A0H2UHH5;Q6IG05	3	1	29.7498	Keratin, type II cytoskeletal 75	6965.33	11599.4	1	0	0
Q10758	7	3	56.0541	Keratin, type II cytoskeletal 8	13777.6	6560.99	2	0	0
D3ZYN2;D3ZCG2;D3ZJJ7;D3ZSN6;D4A1V5;D4ADI4	4	4	36.5529	Kinesin family member 21A	6296.89	4853.12	5	2	0
F1M8F2;A0A0G2K0Q2;Q6QLM7	7	1	47.8698	Kinesin heavy chain isoform 5A	652.284	426.412	1	0	0
G3V6L4;A0A0G2K070;P56536	25	16	175.77	Kinesin-like protein	27315.4	37992.6	12	6	0
Q9WV63;F1M8L1	3	2	17.3641	Kinesin-like protein KIF2A	11546.3	22323.7	1	1	0
D3ZLC1	15	11	125.689	Lamin B2	16833	32513.3	7	7	0
Q64361	4	4	42.5721	Latexin	11273.2	16876.3	5	5	0
G3V6I1	1	1	5.756	Lethal(2) giant larvae protein homolog 1	371.191	112.964	1	0	0
Q8K4Y5	10	8	66.8257	Leucine-rich glioma-inactivated protein 1	15088.4	17860.6	6	3	0
D3ZN61	2	2	11.726	Leucine-rich repeat LGI family, member 3	1028.13	1034.18	0	0	0
Q5PPJ6	1	1	5.6607	Leucyl-tRNA synthetase	1978.6	3084.57	0	1	0
Q99MZ8	8	7	67.5972	LIM and SH3 domain protein 1	19199.7	28060	7	2	0
Q91Z79;F1LSE6	13	12	89.9174	Liprin-alpha-3	13397.3	31885.9	6	5	0
F1M863;A0A0G2K3L9;A0A1B0GWM2;A0A1B0GWS0;A0A1B0GWW5;D3ZZ81;F1M8A4;Q91Z80	5	5	29.4843	Liprin-alpha-4	13247.9	22381.7	2	2	0
Q924N5;A0A0G2K7J0	18	17	137.192	Long-chain-fatty-acid--CoA ligase ACSBG1	46474.3	56139.6	13	10	0
P41498;A0A0G2K394;Z4YNF4	1	1	7.4079	Low molecular weight phosphotyrosine protein phosphatase	7913.44	20368.5	1	1	0
P38656;D3ZLH9;Q66HM7	5	5	29.9454	Lupus La protein homolog	5954.36	5917.69	4	0	0
A0A096MJ90;F1LNW6	4	4	31.1999	Lymphocyte antigen 6 complex, locus H (Fragment)	10908.8	30929.2	4	3	0
Q5XIM7	2	2	12.2958	Lysine--tRNA ligase	5854.79	3907.49	2	0	0
P30904;D3ZE63;D4A3P7	3	3	28.8822	Macrophage migration inhibitory factor	20623.9	23429.4	2	2	0
O88989	13	11	138.721	Malate dehydrogenase, cytoplasmic	110075	131382	12	9	0
D3ZT16	6	4	47.0683	MAP6 domain-containing 1	6516.1	7206.5	3	4	0
D4A644	5	5	36.3134	MAP7 domain-containing 1	14469.1	141809	6	2	0
P43244;A0A0G2JSR7	18	16	131.354	Matrin-3	27492.9	76060.5	12	14	0
Q00566;A0A0G2JWK2	1	1	5.955	Methyl-CpG-binding protein 2	359.252	0	1	0	0
B2GUZ3	1	1	5.9909	Methylenetetrahydrofolate dehydrogenase (NADP+-dependent) 1-like	1278.96	1111.05	0	0	0
F1MAQ5;A0A0U1RRQ0;A0A0U1RRX4;F1LNK0;Q78DZ1	33	3	274.829	Microtubule-associated protein	1880.29	4625.64	1	1	0
F1LST4;A0JN25;D3ZKD9;D4A1Q2;P19332	18	15	174.542	Microtubule-associated protein	87827	99706.8	15	13	0
A0A0G2JW88	17	5	146.502	Microtubule-associated protein	5269.96	2790.73	3	0	0
P0C5W1	1	1	5.7955	Microtubule-associated protein 1S	729.952	290.675	1	0	0
P15146	31	1	261.652	Microtubule-associated protein 2	1778.72	3829.25	0	0	0
Q5M7W5	13	1	111.552	Microtubule-associated protein 4	747.415	1319.21	1	1	0
Q63560;F1LQZ9	28	27	277.789	Microtubule-associated protein 6	107198	125817	35	13	0
Q66HR2	1	1	6.2086	Microtubule-associated protein RP/EB family member 1	1792.73	1111.47	1	0	0
M0R8A4;A0A096MJL2;M0R7M8;Q3B8Q0	9	7	75.4321	Microtubule-associated protein RP/EB family member 2	17692.7	21580.7	6	7	0
Q5XIT1	5	5	30.0493	Microtubule-associated protein RP/EB family member 3	8477.12	6315.07	2	2	0
P63086;P21708	6	6	69.969	Mitogen-activated protein kinase 1	21485.3	108754	9	0	0
M0R6T4	1	1	5.6728	MMS19 homolog, cytosolic iron-sulfur assembly component	422.118	0	0	0	0
A0A0G2K2D5;D3ZYM5	1	1	5.742	MTSS1, I-BAR domain-containing	919.138	1801.06	1	0	0
P51583;A0A0G2K5S4;F8WFR8	3	3	23.6998	Multifunctional protein ADE2	20039.1	32958.1	4	0	0
O08839;D4A4P1;F1LMX1;Q5HZA7	17	14	161.682	Myc box-dependent-interacting protein 1	50673.3	44078.7	17	6	0
A0A0G2K402;D4AEI5	5	5	34.5254	Myelin expression factor 2	7413.08	23029.9	0	4	0
P18666;A0A0G2JSW0;B0BMS8;P13832	4	4	45.3526	Myosin regulatory light chain 12B	15773.8	3948.33	7	0	0
G3V9Y1;Q9JLT0	33	23	242.226	Myosin, heavy polypeptide 10, non-muscle, isoform CRA_b	25600.9	28674.1	17	6	0
G3V6P7;F1LNF0;Q62812	11	3	81.296	Myosin, heavy polypeptide 9, non-muscle	1020.8	737.152	0	2	0
Q6MG60;O08557	9	9	75.3464	N(G),N(G)-dimethylarginine dimethylaminohydrolase 2	14711.8	20267.7	8	4	0
D3ZG43	4	4	24.8567	NADH dehydrogenase (Ubiquinone) Fe-S protein 3 (Predicted), isoform CRA_c	6691.17	9887.25	2	2	0
Q5XIH3	5	5	29.7219	NADH dehydrogenase (Ubiquinone) flavoprotein 1	4135.9	9950.28	2	1	0
Q561S0	4	4	23.2564	NADH dehydrogenase [ubiquinone] 1 alpha subcomplex subunit 10, mitochondrial	4648.44	3875.71	2	0	0
Q5BK63	5	5	37.1478	NADH dehydrogenase [ubiquinone] 1 alpha subcomplex subunit 9, mitochondrial	6980.39	9593.41	2	0	0
D4A0T0	5	5	35.0213	NADH:ubiquinone oxidoreductase subunit B10	8783.27	18508.4	5	5	0
D3ZWX4	3	2	17.173	NCK-interacting protein with SH3 domain	1053.75	867.31	2	0	0
P16884;F1LRZ7	3	1	27.9756	Neurofilament heavy polypeptide	503.33	39.2105	1	0	0
P19527	12	7	91.8688	Neurofilament light polypeptide	10723.3	16920.9	6	2	0
P12839;G3V7S2	7	4	57.8178	Neurofilament medium polypeptide	7435.61	14145.4	4	2	0
G3V964	13	3	152.631	Neurotrimin	25552	55212.2	2	2	0
F1LLY3;D3ZVR5;D4A9M2;D4AAJ2;Q9EPI6	1	1	12.377	NMDA receptor synaptonuclear-signaling and neuronal migration factor	5891.66	1992.45	2	0	0
A0A0G2JSU4;A0A0G2JSV0;Q8VBU2	7	6	78.681	N-myc downstream regulated gene 2, isoform CRA_b	54020.7	78566.2	8	6	0
F2Z3R4;A0A0G2JUB7;A0A0G2K1B6;A0A0G2K4J4;A0A0G2K5I9;F1LRV0;O70185;O70186;O70187;O70188;P09414	2	2	12.8167	Nuclear factor 1	3563.22	8496.11	2	0	0
Q63525;A0A0G2K0V8	1	1	5.6484	Nuclear migration protein nudC	554.098	1160.93	0	0	0
P25977	2	2	11.8613	Nucleolar transcription factor 1	2499.06	1565.35	2	0	0
P13383;Q5U328	8	7	71.6989	Nucleolin	17623.1	17126.1	10	0	0
Q9Z2G8;G3V6H9	2	2	12.4888	Nucleosome assembly protein 1-like 1	2228.23	1350.12	1	0	0
Q5U2Z3;A0A0H2UHZ2	3	3	30.9967	Nucleosome assembly protein 1-like 4	3929.79	1950.97	3	0	0
F7EYB9	5	5	42.6216	Oligodendrocyte-myelin glycoprotein	12722.5	18589.2	0	4	0
D3ZUC9	1	1	5.6769	Oxidative-stress responsive 1 (Predicted)	2470.92	4080.1	0	0	0
D3ZQD3	5	1	31.9014	Oxoglutarate dehydrogenase-like	1470.77	3596.98	0	0	0
P04550	5	5	45.1665	Parathymosin	17495.3	17173.7	5	3	0
P02625	4	4	34.5794	Parvalbumin alpha	18488.4	10638.5	4	0	0
Q4V8F6;Q6AY48;Q6AYU5	6	6	59.412	Pcbp2 protein	20417.6	51333.8	7	7	0
P10111;A0A0G2K1P0;A0A0G2K2E4;M0RCZ9	12	12	149.838	Peptidyl-prolyl cis-trans isomerase A	235706	198025	16	12	0
Q63716;A0A0G2K3Z9	10	9	111.063	Peroxiredoxin-1	46923.9	76537.8	11	9	0
P35704;A0A0G2JSH9	7	7	78.1479	Peroxiredoxin-2	77850.8	100972	9	7	0
Q9Z0V5	4	1	36.5534	Peroxiredoxin-4	717.638	1514.68	0	1	0
Q9R063;A0A0G2JSS8	8	8	77.0139	Peroxiredoxin-5, mitochondrial	35598.8	29189.2	10	5	0
P97852;Q6IN39	2	1	12.6583	Peroxisomal multifunctional enzyme type 2	545.195	1544.73	0	0	0
A0A0G2JTT2;A0A0G2JUQ5;O55012;Q498N4;Q66SY1;Q66WT9	6	4	49.1459	Phosphatidylinositol binding clathrin assembly protein, isoform CRA_a	2790.4	2792.92	3	1	0
P16446;D3ZCD4;P53812;R9PXS4	6	6	44.3668	Phosphatidylinositol transfer protein alpha isoform	14871.9	17775.8	6	3	0
O88588;F1LPG3	6	6	43.4985	Phosphofurin acidic cluster sorting protein 1	8077.99	4808.46	6	1	0
P38652;Q499Q4	1	1	5.9329	Phosphoglucomutase-1	627.086	898.034	1	1	0
Q5XIV1	6	2	63.7926	Phosphoglycerate kinase	3890.21	5032.51	2	0	0
P16617;A0A096MJL6;M0R6Y8	18	14	221.163	Phosphoglycerate kinase 1	88362	58949.5	19	11	0
P25113;F1M1Y1;P16290	10	8	117.243	Phosphoglycerate mutase 1	64066.2	53021.6	13	7	0
P36970;A0A0G2K398;F8WFK6;Q91XR8	2	2	12.2972	Phospholipid hydroperoxide glutathione peroxidase, mitochondrial	1800.21	2310.47	2	0	0
O08618;Q6AZ40	1	1	5.7667	Phosphoribosyl pyrophosphate synthase-associated protein 2	542.786	120.704	1	0	0
Q568Z9	3	2	18.4847	Phytanoyl-CoA hydroxylase-interacting protein	2361.96	1100.78	2	0	0
Q6AYN4	5	4	43.6119	Phytanoyl-CoA hydroxylase-interacting protein-like	25958.5	43979.4	5	5	0
D4ACB6	2	2	18.3971	Pleckstrin and Sec7 domain containing 2 (Predicted)	2061.07	1183.75	3	0	0
B1WBU8	2	2	16.9951	Pleckstrin homology domain-containing family D member 1	8413.15	3798.28	1	2	0
Q9EPH8;A0A0G2JZS2;B5DF80;D3ZAS7;D3ZSR2;D4A233;D4A5H0;G3V9N0	10	9	79.4756	Polyadenylate-binding protein 1	29974.3	33619	7	5	0
F1LML2;F1LU69;P0CG51;P62982;P62986;Q63429	5	5	80.8706	Polyubiquitin-C	46614.9	83702.8	8	5	0
B5DFN4	2	2	11.8125	Prefoldin 5 (Predicted), isoform CRA_a	17364	4055.33	0	0	0
B0BN18	1	1	5.8465	Prefoldin subunit 2	1024.13	950.966	1	0	0
Q9EPC6;D3ZDU5	4	4	28.4902	Profilin-2	10574.8	11280.7	2	2	0
G3V7W1	3	3	25.473	Programmed cell death 6	7761.21	7900.05	0	0	0
Q9QZA2;A0A140TAA4	10	10	67.283	Programmed cell death 6-interacting protein	17878.6	23835	8	5	0
Q9QXU9;G3V6X7	8	7	59.5295	ProSAAS	14960.5	35900.8	7	6	0
P10960;F7EPE0	4	4	32.4695	Prosaposin	5667.53	11882.7	4	3	0
Q4V8E2	3	3	19.5633	Proteasome (Prosome, macropain) 26S subunit, non-ATPase, 14	3922.14	4848.34	3	2	0
G3V8G2	5	4	42.0203	Proteasome (Prosome, macropain) 26S subunit, non-ATPase, 5 (Predicted), isoform CRA_a	6609.84	4982.61	5	3	0
Q6PCT9	2	2	17.7933	Proteasome (Prosome, macropain) 26S subunit, non-ATPase, 6	3774.34	741.143	3	0	0
G3V6W6	9	9	65.3896	Proteasome 26S subunit, ATPase 6	25823.2	35142.8	8	6	0
F1LMQ3	2	2	12.3435	Proteasome 26S subunit, non-ATPase 8	2852.18	1619.59	2	0	0
A0A0G2K0W9;F1M6I7;P48004	6	6	47.3078	Proteasome subunit alpha type	14111.6	18328.4	6	2	0
P18420	2	2	18.7133	Proteasome subunit alpha type-1	8405.79	5150.72	3	0	0
P17220	1	1	5.7607	Proteasome subunit alpha type-2	2678.58	3146.3	1	1	0
P21670	2	1	12.9457	Proteasome subunit alpha type-4	1440.35	189.727	1	0	0
P34064;Q6P9V6	4	4	31.6213	Proteasome subunit alpha type-5	21923.4	19652.6	4	2	0
P60901;A0A0G2K0D7	8	8	60.8193	Proteasome subunit alpha type-6	13768.2	15720.4	9	2	0
G3V7Q6	2	2	12.3619	Proteasome subunit beta type	3836.61	4444.45	1	0	0
P18421;Q6PDW4	3	2	28.4327	Proteasome subunit beta type-1	5477.87	834.937	3	1	0
P40112;D3Z8J0	2	2	21.6616	Proteasome subunit beta type-3	4919.57	2979.4	3	2	0
P34067;G3V8U9	3	3	18.1079	Proteasome subunit beta type-4	5396.37	9363.06	3	2	0
P28073;A0A0G2JSL0	2	2	12.187	Proteasome subunit beta type-6	4720.41	7632.56	2	2	0
F8WFH6;Q568Z1	2	2	18.7	Protein FAM131B	4695.92	6289.36	2	3	0
Q5GFD9	1	1	6.7233	Protein IMPACT	1019.25	1478.44	1	0	0
Q6AYR2;D4ACZ5	5	4	54.8049	Protein NDRG3	7489.85	14696.9	6	5	0
Q5M821;A0A0H2UI17	5	5	31.3794	Protein phosphatase 1H	5183.26	6975.51	4	3	0
Q5XI34;Q4QQT4	16	16	144.241	Protein phosphatase 2 (Formerly 2A), regulatory subunit A (PR 65), alpha isoform, isoform CRA_a	71392	68294	18	10	0
D3ZHI9;A0A0G2JTA1	8	6	55.6541	Protein phosphatase 2 regulatory subunit B', epsilon	7509.28	8084.98	4	0	0
D4A1A5;A0A0G2JZD1	3	2	32.3277	Protein phosphatase 2, regulatory subunit B', gamma	7489.1	16862.7	3	0	0
Q4FZT2	2	2	11.4033	Protein phosphatase methylesterase 1	988.92	2533.58	1	2	0
Q5BJR4	2	2	19.0329	Protein prune homolog 2	4043.04	3660.76	3	1	0
Q4V7D2	5	5	41.4075	Protein rogdi homolog	17606.9	18432.8	6	4	0
B0BN85;F1LMY6	2	2	24.2688	Protein SGT1 homolog	47240.9	86939.1	0	0	0
F1M378	3	1	17.5932	Protein unc-13 homolog A	1474.41	2335.66	0	0	0
P06302	2	2	20.9564	Prothymosin alpha	2098.05	2732.16	0	0	0
D3ZXP8	3	3	29.956	Purkinje cell protein 2	32851.9	24530	3	0	0
Q5RKH0	3	3	12.3866	Putative oxidoreductase GLYR1	4169	5688.52	2	1	0
D3ZKQ4	3	3	17.8199	Putative uncharacterized protein RGD1307615_predicted	4969.59	5457.63	3	2	0
O35331;D3Z8P5;G3V647	6	6	40.5171	Pyridoxal kinase	18622.2	8892.91	5	0	0
F7EPH4;A0A0G2JUD2	1	1	6.7762	Pyrophosphatase (inorganic) 1	1001.04	972.578	1	0	0
Q5PQJ6	3	3	19.1238	Pyrroline-5-carboxylate reductase 3	4447.42	9900.33	3	3	0
A0A0G2JTL5;P52873	3	3	24.3215	Pyruvate carboxylase, mitochondrial	3543.89	4906.05	0	0	0
P26284;A0A0G2JW90;D4A5G8;F7FKI5	5	4	31.7562	Pyruvate dehydrogenase E1 component subunit alpha, somatic form, mitochondrial	5121.81	5541.36	2	0	0
P49432;A0A0G2KAM3	13	12	110.729	Pyruvate dehydrogenase E1 component subunit beta, mitochondrial	26779.8	36641.2	12	5	0
A0A0G2JVG3;M0RD14	26	1	301.327	Pyruvate kinase	3007.41	3487.21	2	0	0
P11980	31	5	356.276	Pyruvate kinase PKM	13938.9	16151.1	5	4	0
P50398	20	15	225.277	Rab GDP dissociation inhibitor alpha	88701.8	101625	19	10	0
Q3B7V5	5	1	54.2246	RAB2B, member RAS oncogene family	878.347	356.928	1	0	0
A0A0G2JTT4;Q5BK72	2	1	33.5136	RAB30, member RAS oncogene family	5246.23	2125.74	0	0	0
F1LW77	2	1	17.2254	RAB33B, member RAS oncogene family	634.729	2064.29	0	1	0
D3ZZP2	3	1	37.7443	RAB39, member RAS oncogene family (Predicted)	286.264	476.75	1	0	0
A0A0G2JT78;F1LVC3	8	3	76.7258	RAB6B, member RAS oncogene family	6062.99	13426.7	2	2	0
F1LQ26;Q9Z1C7	8	8	51.383	Rap guanine nucleotide exchange factor 4	9564.44	9463.77	5	2	0
F1M7Y3;A0A0G2K1D2	8	7	58.4425	RAP1, GTP-GDP dissociation stimulator 1 (Predicted), isoform CRA_b	10322.4	10590.3	8	2	0
Q32PX6;A0A096MJM1;A0A096MK75	6	5	60.0163	Ras homolog family member G	4768.82	7130.87	5	3	0
Q5RJS2	2	1	23.473	Ras homolog family member J	2576.74	1914.44	0	0	0
Q5EB77	8	7	61.0999	Ras-related protein Rab-18	11540.9	22708.8	7	3	0
A0A0G2K930;A0A0G2JUN6;A0A0G2K867;F1LXL6;P09527;Q9ERC5	10	9	114.79	Ras-related protein Rab-7a	80979.1	135527	11	10	0
G3V9M3	2	2	12.2755	RCG28460	2578.58	2171.29	2	0	0
I6L9G6	10	7	64.6341	RCG31562, isoform CRA_c	10064	24242.6	4	5	0
F1LY19;A0A0U1RS25	5	5	29.4481	RCG38820	5865.44	6426.6	4	0	0
M0R7B4	10	1	131.296	RCG45259	1286.63	413.103	0	0	0
B5DF55	1	1	6.8132	RCG55706	2084.65	1758.04	1	1	0
M0R907	1	1	6.9609	RCG60635, isoform CRA_b	1379.96	93.7341	1	0	0
A0A140TAF0	9	2	94.7963	RCG62531, isoform CRA_g	1671.87	1384.68	2	0	0
Q6AXX6	2	2	13.1807	Redox-regulatory protein FAM213A	5470.82	8306.5	1	2	0
A0A0G2JUG4;F1LS67	6	2	38.3412	Regulator of G-protein-signaling 6	1186.54	546.812	2	0	0
A0A0G2K5D5;D3ZMS4	7	7	43.8436	Rho GTPase-activating protein 26	20494.8	30181.7	4	3	0
D3ZPJ8;A0A0G2JTU0	1	1	12.4896	Rho guanine nucleotide exchange factor (GEF) 15 (Predicted)	1972	3117.51	0	0	0
D3Z8W6	22	22	194.016	Rho guanine nucleotide exchange factor 33	67915.5	98819.2	20	14	0
P52759	2	2	13.1197	Ribonuclease UK114	1911.23	844.297	0	1	0
F1LYQ7	1	1	11.685	Ribosomal protein	1272.44	442.916	0	0	0
Q63531;A0A0G2JXA6;D3Z8E0;F1LXV0;F1LYL8;F1M7N7	9	9	68.6074	Ribosomal protein S6 kinase alpha-1	13482	14486.9	7	3	0
D4A2H6;A0A0G2K2J4	3	3	24.9629	RNA binding protein fox-1 homolog	2821.5	2426.82	4	2	0
Q4V898	10	1	74.1658	RNA-binding motif protein, X chromosome	878.901	1246.12	1	0	0
P84586;A0A0A0MXW9;A0A0G2K8K9;D4AE41;W8CC80	10	1	74.5822	RNA-binding motif protein, X chromosome retrogene-like	1016.75	682.289	0	0	0
D4AAF8;A0A0G2JVE8;F1M4H5;Q80WA4	3	3	19.1371	RNA-binding protein Nova-1	2394.74	2962.62	2	1	0
P60123;A0A0G2K0H9	13	11	108.59	RuvB-like 1	31340.4	20986.7	12	4	0
G3V8T5	9	8	62.3886	RuvB-like helicase	8880.53	9208.9	8	5	0
Q6AY30	1	1	6.6245	Saccharopine dehydrogenase-like oxidoreductase	476.588	292.921	1	0	0
Q6AY18;Q5HZY2	2	2	13.0391	SAR1 gene homolog A (S. cerevisiae), isoform CRA_b	15206.4	28952.7	0	2	0
O88453;A0A0G2JW97;A0A0G2JZI0;M0RBF0	1	1	6.1813	Scaffold attachment factor B1	1049.25	627.564	1	0	0
A0A0G2JZF0;B5DEG8	7	7	42.5573	SEC24 homolog C, COPII coat complex component	6238.91	7314.07	6	4	0
A0A096MJN4;A0A096MIX9;A0A096MJ87;A0A096MJT3;A0A096MJW0;A0A0G2JVC7;A0JN02;E9PST0	16	14	144.673	Septin 4	28305	29177.9	11	5	0
A0A0U1RRT8;A0A0U1RRW2;B5DFG5	11	6	101.74	Septin 6	11530.7	6226.95	6	1	0
Q5PQK1;A0A0G2K5F4;A0A0H2UI27	5	2	53.2067	Septin-10	19787.4	35230.7	0	0	0
B3GNI6;A0A0G2JUL7;D3ZHG7	18	8	176.105	Septin-11	16240.9	20471.9	5	5	0
A0A0G2K7G7;A0A0G2JVY6;B0BNF1;G3V9Z6	16	10	168.604	Septin-8	37653.8	41868.9	10	2	0
A0A0G2KB92;O08875	2	1	11.7621	Serine/threonine-protein kinase DCLK1	914.601	1857.22	1	0	0
P36876	1	1	5.6177	Serine/threonine-protein phosphatase 2A 55 kDa regulatory subunit B alpha isoform	476.485	1336.84	0	1	0
Q80W83	4	2	30.8026	Serine/threonine-protein phosphatase 2A 56 kDa regulatory subunit beta isoform	1633.48	1671.69	2	0	0
F1MAA3	2	1	19.8874	Serine/threonine-protein phosphatase 2A 56 kDa regulatory subunit delta isoform-like	912.919	107.387	1	0	0
B2RYQ2	2	2	11.8731	Serine/threonine-protein phosphatase 2A activator	3364.4	2091.03	2	1	0
P63331;A0A0G2JYA4;P62716	7	7	52.7306	Serine/threonine-protein phosphatase 2A catalytic subunit alpha isoform	28555.6	23161.1	7	4	0
Q6P799;A0A0G2JZG7	1	1	6.1567	Serine--tRNA ligase, cytoplasmic	1120.11	734.666	1	0	0
M0RAP5	6	6	53.2409	SET-binding factor 1	6517.78	7658.69	6	3	0
B0BNE5	2	2	11.9919	S-formylglutathione hydrolase	2035.41	233.336	2	0	0
D3ZQL7;A0A0G2K2D6	2	2	14.5783	Similar to 25 kDa brain-specific protein (P25-alpha) (Predicted), isoform CRA_a	6286.83	9814.92	2	2	0
D3ZTF0	2	1	11.5509	Similar to Gene model 996	833.009	1903.19	0	1	0
F1M1A6	3	3	27.5989	Similar to potassium channel tetramerisation domain-containing 12b	3408.1	3314.58	0	0	0
D3ZJ01	2	2	11.7868	Similar to RIKEN cDNA 2310035C23	1267.86	1560.39	2	1	0
D4A3C2	12	12	104.84	Similar to RIKEN cDNA 6430548M08	47687	53782.9	15	7	0
B1WBS4	1	1	12.0242	Similar to Vacuolar protein sorting 26 homolog (VPS26 protein homolog), isoform CRA_a	1495.29	1331.77	2	1	0
F1M5M9	1	1	5.9376	SLIT-ROBO Rho GTPase-activating protein 3	1082.36	1219.75	0	0	0
F1M820;F1M840;F1M865;F1M866;F1M8Z8	6	5	44.3194	Sorbin and SH3 domain-containing protein 1	10213.6	12534.9	4	2	0
D3ZZW6	4	3	27.1615	Spermatid-specific linker histone H1-like protein	6146.63	1548.56	0	0	0
D4A6T1	2	1	14.1136	Spermatogenesis associated 5 (Predicted), isoform CRA_a	4396.28	447.555	0	0	0
Q6PEC4;A0A0G2K4X8	6	6	42.3997	S-phase kinase-associated protein 1	11172.6	16005	5	2	0
D4A4J0	2	2	11.7829	SPT16 homolog, facilitates chromatin-remodeling subunit	1457.61	634.707	2	0	0
D4A4T0	1	1	5.7624	STIP1 homology and U-Box containing protein 1, isoform CRA_b	1006.91	1181.43	1	1	0
P48721;F1M953	18	17	118.896	Stress-70 protein, mitochondrial	57420.7	75784	10	6	0
O35814	10	10	69.4873	Stress-induced-phosphoprotein 1	18248.8	15729.2	8	3	0
E9PT82;A0A0G2JX43;F1M6V8;P58405	7	7	43.0593	Striatin-3	10710.1	14226.2	4	5	0
Q9Z1M9;F1LSS1	2	2	11.7507	Structural maintenance of chromosomes protein 1A	1752.17	2296.23	2	0	0
P13086;A0A0H2UHE1	1	1	6.1602	Succinate--CoA ligase [ADP/GDP-forming] subunit alpha, mitochondrial	2106.9	5635.07	1	0	0
F1LM47	8	7	56.9997	Succinate--CoA ligase [ADP-forming] subunit beta, mitochondrial	8225.37	16164.5	6	6	0
P51650;G3V945	1	1	6.3432	Succinate-semialdehyde dehydrogenase, mitochondrial	3282.29	9549.36	1	0	0
B2GV06	8	7	63.2741	Succinyl-CoA:3-ketoacid coenzyme A transferase 1, mitochondrial	6978.02	8752.36	6	3	0
Q4KLI0	1	1	11.6018	SWI/SNF related, matrix associated, actin dependent regulator of chromatin, subfamily b, member 1	2135.18	1545.3	2	0	0
E9PTG1;G3V790;Q8K1P7	1	1	5.7143	SWI/SNF-related, matrix-associated, actin-dependent regulator of chromatin, subfamily a, member 2	1831.61	2829.36	0	0	0
D4A510	4	4	31.4243	SWI/SNF-related, matrix-associated, actin-dependent regulator of chromatin, subfamily c, member 2	7679.97	4879.61	5	2	0
P09951	25	21	292.871	Synapsin-1	251157	171072	30	12	0
D3ZWC6	1	1	5.6895	Syntrophin, basic 1 (Predicted)	406.722	88.3724	0	0	0
D3ZT58	3	3	17.2866	Talin 2	1605.42	2980.77	0	0	0
A0A0G2K9L2;D4A6C9	9	8	62.3295	Target of myb1-like 2 membrane-trafficking protein	9458.06	14837.1	5	5	0
F1M9Y7;A0A0G2K6F1	1	1	5.736	T-complex 11-like 1	621.483	1349.47	0	0	0
P28480;A0A096MJA0	17	16	168.428	T-complex protein 1 subunit alpha	73295.6	67238.2	22	17	0
Q5XIM9	16	15	175.445	T-complex protein 1 subunit beta	50920.8	31152.7	21	8	0
Q7TPB1	22	18	219.804	T-complex protein 1 subunit delta	71819.4	79332.7	23	13	0
Q68FQ0	16	16	152.451	T-complex protein 1 subunit epsilon	88231.5	71247.2	20	10	0
P11232;R4GNK3	5	5	56.3483	Thioredoxin	13780.7	19432.5	5	3	0
Q9Z0V6;G3V7I0	2	2	12.0436	Thioredoxin-dependent peroxide reductase, mitochondrial	3079.67	3916.79	2	0	0
Q920J4;A0A0G2K737	1	1	5.9955	Thioredoxin-like protein 1	924.228	1261.42	1	0	0
A2RUW1	4	4	33.6628	Toll-interacting protein	14299.3	9342.06	5	2	0
O08629	10	10	73.5899	Transcription intermediary factor 1-beta	31566.1	35129.3	10	6	0
F1LPS8;P86252	7	4	81.8103	Transcriptional activator protein Pur-alpha	29712.8	19745.4	6	3	0
A0A0G2JUX5;D3ZYS1;Q68A21	14	9	123.817	Transcriptional activator protein Pur-beta	19918.2	25135.2	8	5	0
P37805;A0A0G2K6I5;Q5XFX0	11	10	92.2721	Transgelin-3	42031.6	50781.9	11	6	0
P48500;A0A0G2JWJ4;A0A0G2JWU1	15	14	175.848	Triosephosphate isomerase	170295	208003	19	14	0
D3ZQG6;A0A0G2K2M8;D3ZM62	3	2	24.1788	Tripartite motif-containing protein 2	3431.6	1094.84	0	0	0
O70277;G3V8D6	2	1	12.3285	Tripartite motif-containing protein 3	988.55	1642.43	1	0	0
Q64560	10	8	79.431	Tripeptidyl-peptidase 2	25001.9	30004.1	9	6	0
P70566	9	9	79.6111	Tropomodulin-2	25587.2	16484.2	9	3	0
Q63610	8	3	90.0684	Tropomyosin alpha-3 chain	3621.29	6026.48	3	0	0
P00761	5	4	52.4843	Trypsin	41200.5	455587	5	5	0
A0A0H2UHM7;Q6AYZ1	25	1	356.43	Tubulin alpha chain	104.798	48.9988	1	0	0
Q5XIF6	25	4	374.829	Tubulin alpha-4A chain	169361	338771	8	8	0
Q6AY56	17	2	234.738	Tubulin alpha-8 chain	16588.7	9809.1	2	1	0
B4F7C2	31	5	447.873	Tubulin beta chain	158931	481496	8	8	0
G3V7C6;Q6P9T8	32	1	429.376	Tubulin beta chain	33888.9	79591.2	1	1	0
Q4QQV0	20	3	230.503	Tubulin beta chain	3137.33	182.197	1	0	0
M0R8B6	10	2	109.066	Tubulin beta chain	1693.13	836.405	0	0	0
P85108;Q3KRE8	33	5	453.944	Tubulin beta-2A chain	213128	403190	9	6	0
Q4QRB4	28	6	375.14	Tubulin beta-3 chain	70244.9	142897	7	6	0
P69897	30	4	421.104	Tubulin beta-5 chain	179570	385514	5	5	0
F1MAB9;A0A0G2K865	6	6	62.6102	Tumor protein D52	25292.8	27800.7	9	5	0
A0A0G2K8M7	1	1	6.2982	Tumor protein D52-like 1	946.188	1938.77	1	1	0
Q6PCT3	9	9	71.2021	Tumor protein D54	22899	30533.4	8	5	0
A8WCF8;A0A0G2K272	3	3	18.8931	Tumor protein p63-regulated gene 1-like protein	1943.25	2240.78	1	2	0
Q62784;D3ZBL5	7	7	48.4028	Type I inositol 3,4-bisphosphate 4-phosphatase	10499.3	15060.4	4	6	0
A0A0G2K2V1;F1LSW9;F1M625	1	1	5.7949	Ubiquitin carboxyl-terminal hydrolase 46	1063.65	1004.29	0	0	0
Q91Y78;D4ABI6	2	2	12.2808	Ubiquitin carboxyl-terminal hydrolase isozyme L3	1012.68	2960.89	0	0	0
B2RYG6	2	2	12.9639	Ubiquitin thioesterase OTUB1	2174.64	4077.02	1	1	0
Q9EQX9	6	5	51.2151	Ubiquitin-conjugating enzyme E2 N	11871.8	14959	4	2	0
Q3B7D1	1	1	5.9612	Ubiquitin-conjugating enzyme E2 Z	600.016	0	1	0	0
F1M403	3	3	17.6134	Ubiquitin-conjugating enzyme E2O	2203.77	1485.28	3	1	0
Q5M7A4	1	1	6.4926	Ubiquitin-like modifier-activating enzyme 5	1802.94	4837.98	1	0	0
A0A1B0GWR2	1	1	12.385	Ubiquitin-specific peptidase 9, Y-linked (Fragment)	3445.82	3346.68	2	0	0
D3ZVQ0	6	5	38.1391	Ubiquitinyl hydrolase 1	5800.12	12668	5	4	0
Q4KM73;A0A0G2JSJ2;A0A0G2JTN5	6	6	56.1845	UMP-CMP kinase	79552.5	49958.3	3	0	0
M0R5J4;P04764	22	17	263.652	Uncharacterized protein	115572	118321	21	10	0
A0A0G2JUG1;Q4FZU2	4	1	41.0963	Uncharacterized protein	4408.06	4348.81	1	0	0
F1M9V3	4	2	36.9587	Uncharacterized protein	2465.09	4853.29	0	0	0
D3ZAU6	4	1	33.979	Uncharacterized protein	1376.28	171.12	0	0	0
A0A0G2JY03	5	2	33.2104	Uncharacterized protein	3422.11	3756	2	2	0
F1LYA6	3	2	26.4368	Uncharacterized protein	3769.71	4510.5	3	1	0
D3ZEN2	2	1	25.9327	Uncharacterized protein	7713.92	507.567	0	0	0
A0A0G2K8Q8	2	2	15.4899	Uncharacterized protein	3240.78	7936.32	2	2	0
D4A269	1	1	7.5176	Uncharacterized protein	6731.6	9813.74	0	1	0
D4A8N3	1	1	6.7827	Uncharacterized protein	641.371	693.459	0	0	0
D4ABZ9;D3ZK34;D3ZX87;D4ACQ2;P62902	1	1	6.2948	Uncharacterized protein	10950.4	8706.64	1	0	0
D4A6G6;A0A0H2UI38;F1LYF3;F1M8C7;P17074	1	1	6.208	Uncharacterized protein	510.517	747.087	0	1	0
A0A0G2K6L6	1	1	5.9111	Uncharacterized protein	1464.7	3125.78	0	0	0
D3ZC69;M0R7R5	1	1	5.8098	Uncharacterized protein	945.547	455.26	0	0	0
A0A0G2K5Z0;A0A0G2JUM9;A0A0G2JVY3;A0A0G2K576;A0A0G2K5R1;A0A0G2K7H3;A0A0G2KBC8;M0R5C9;M0R7G2	1	1	5.7435	Uncharacterized protein	1820.47	4289.15	1	0	0
A0A0G2JT26	1	1	5.738	Uncharacterized protein	352.911	422.394	1	0	0
A0A0G2K9S4	33	1	255.722	Unconventional myosin-Va	869.131	193.798	0	0	0
Q4KMA2	3	3	17.3245	UV excision repair protein RAD23 homolog B	1709.87	5089.94	0	2	0
F7F1Y3;Q793F9	1	1	5.6053	Vacuolar protein sorting-associated protein 4A	1526.21	734.184	1	0	0
D3Z9N6;D3ZFC3	10	6	73.6428	Versican core protein	19343.3	29530.2	5	3	0
A0A0G2K944	5	1	39.9458	Versican core protein	1800.43	4561.5	0	1	0
M0R3N4	7	7	54.2554	Vesicle amine transport 1-like	10371.3	14529.4	7	2	0
M0R7F3;A0A0U1RRZ0	2	2	13.099	WAS protein family, member 3	1130.78	2290.37	0	1	0
A0A0G2K3L8;Q5U2Y7	2	2	12.4104	WD repeat and FYVE domain-containing 1	1060.93	434.981	0	0	0
G3V6Q3;A0A0G2K0H6	1	1	5.7039	WD repeat domain 13	239.845	614.187	0	0	0
D3ZQ02	3	3	17.9975	WD repeat domain 37	2670.71	846.903	3	0	0
Q5RKI0	8	8	57.5345	WD repeat-containing protein 1	14581.8	14842.5	8	2	0
Q9ERH3	10	10	77.3066	WD repeat-containing protein 7	22893.4	15621.7	9	5	0
Q8R478;G3V721	1	1	5.6072	WW domain-binding protein 2	783.693	1250.29	1	0	0
O54975;A0A0G2JV31	1	1	6.0199	Xaa-Pro aminopeptidase 1	1086.82	385.596	0	0	0
D3ZIF0	3	3	17.811	Zinc finger protein 512	3438.39	6434.84	2	3	0
