# Supplementary material for: Membrane Protein Identification in Rodent Brain Tissue Samples and Acute Brain Slices
Source: Cells. 2019 May 8;8(5):423. doi: 10.3390/cells8050423 (PMC6562397; doi:10.3390/cells8050423)
Supplement: Supplementary file 1 [file cells-08-00423-s001.zip › Table_S2.xlsx]

## Sheet: Table S2
						Abundance calculated by relative Hi3 quantification				Number of identified peptides
						21F	21G	27F	27G	21F	21G	27F	27G
Accession number	Peptide count	Unique peptides	Confidence score	Max. fold change	Protein name	18032017_2Phase_21F_HDMSe_01	18032017_2Phase_21G_HDMSe_01	18032017_2Phase_27F_HDMSe_01	18032017_2Phase_27G_HDMSe_01	18032017_2Phase_21F_HDMSe_01	18032017_2Phase_21G_HDMSe_01	18032017_2Phase_27F_HDMSe_01	18032017_2Phase_27G_HDMSe_01
F1M779;P11442	71	69	961.012	1.44064	Clathrin heavy chain OS=Rattus norvegicus GN=Cltc PE=1 SV=1	48026.8	45413	45625.6	33337.1	105	99	101	60
P61765	49	46	629.67	1.68316	Syntaxin-binding protein 1 OS=Rattus norvegicus GN=Stxbp1 PE=1 SV=1	66796.4	70163.1	66772.6	112389	62	64	64	43
P21575	57	43	668.864	1.45445	Dynamin-1 OS=Rattus norvegicus GN=Dnm1 PE=1 SV=2	23409.9	22704.6	25665.9	17646.5	51	49	53	30
A0A0G2JZ56;A0A0G2KAS9;D4A4Q9;F1LN92;F1LZM2;M0R511	52	41	530.81	1.28443	Ankyrin 2 OS=Rattus norvegicus GN=Ank2 PE=1 SV=1	15899.1	14192.6	14967.1	12378.4	47	44	49	31
F1LQ81;A0A0G2K6U1;Q9QUL6	42	39	461.084	1.65858	N-ethylmaleimide sensitive fusion protein, isoform CRA_b OS=Rattus norvegicus GN=Nsf PE=1 SV=3	30702	30849.1	27478.8	45575.8	41	44	46	33
Q63198	39	38	420.235	1.72413	Contactin-1 OS=Rattus norvegicus GN=Cntn1 PE=1 SV=2	24072.4	25534.5	23564.1	40627.7	48	49	50	34
P06687	61	35	879.515	2.46018	Sodium/potassium-transporting ATPase subunit alpha-3 OS=Rattus norvegicus GN=Atp1a3 PE=1 SV=2	66213.4	64964.5	62940.3	154844	50	51	51	39
P63319	36	33	441.867	1.60743	Protein kinase C gamma type OS=Rattus norvegicus GN=Prkcg PE=1 SV=1	16562	16969.1	17553	26622.3	41	43	42	29
P97685;D3ZNW5;D3ZW56	33	33	297.905	2.13369	Neurofascin OS=Rattus norvegicus GN=Nfasc PE=1 SV=2	9868.94	9199.52	9560.16	19628.9	35	31	34	25
P06685	60	32	840.727	2.36947	Sodium/potassium-transporting ATPase subunit alpha-1 OS=Rattus norvegicus GN=Atp1a1 PE=1 SV=1	96863.5	95123.1	91485.8	216773	46	45	45	29
P47819;A0A0G2JUR6;A0A0G2JUU5;A0A0G2K0M1;A0A0G2K126;A0A0G2K4H7;A0A0G2QC11;A0A0U1RRN6;A7M746;A7M775;A7M776;A7M777;A7M778;Q6IG08;Q6IG10;Q6IG11;Q7TSP2	36	32	461.664	1.88957	Glial fibrillary acidic protein OS=Rattus norvegicus GN=Gfap PE=1 SV=2	51332.5	30614.3	38268.3	57847.9	48	43	45	32
Q9QXY2	34	32	282.391	1.48086	SRC kinase signaling inhibitor 1 OS=Rattus norvegicus GN=Srcin1 PE=1 SV=1	10585	9413.5	9260.87	13714	29	30	30	18
A0A0G2K9Q6;Q64568	52	31	624.534	2.32573	Calcium-transporting ATPase OS=Rattus norvegicus GN=Atp2b3 PE=1 SV=1	16248.6	18873.7	18079.5	37789.8	31	38	36	21
D4A6L0;A0A0A0MY13	31	31	273.056	2.27586	Probable G-protein coupled receptor 158 OS=Rattus norvegicus GN=Gpr158 PE=1 SV=1	6061.58	6478.87	6845.95	13795.3	29	32	28	16
Q63226;F1LUR6;F1LXB6;Q62640	32	31	343.727	2.1682	Glutamate receptor ionotropic, delta-2 OS=Rattus norvegicus GN=Grid2 PE=1 SV=2	15324.2	12360.1	11543.4	25028.3	36	34	34	22
G3V8C3;F1M7P4;P21807;P31000;P48675;Q6P725	34	30	396.532	1.98356	Vimentin OS=Rattus norvegicus GN=Vim PE=1 SV=1	34652.4	37553.5	36600	68735.1	37	38	35	24
P06686	56	30	770.366	1.6011	Sodium/potassium-transporting ATPase subunit alpha-2 OS=Rattus norvegicus GN=Atp1a2 PE=1 SV=1	53589	50586.5	50100.4	80216	41	40	43	35
Q9ER34	30	30	286.855	2.10796	Aconitate hydratase, mitochondrial OS=Rattus norvegicus GN=Aco2 PE=1 SV=2	16655.3	16218.4	17950.4	34187.6	34	30	28	19
A0A0G2K1Q9;A3E0T0;G3V874;Q9JMB3	34	29	320.182	2.20813	Erythrocyte membrane protein band 4.1-like 3 OS=Rattus norvegicus GN=Epb41l3 PE=1 SV=1	7265.67	7177.78	5178.5	11434.8	24	31	30	20
D4A133	31	28	322.281	1.49644	ATPase H+-transporting V1 subunit A OS=Rattus norvegicus GN=Atp6v1a PE=1 SV=1	21338.4	19299.9	14259.5	17493.5	33	36	35	15
P13233;E2CWF2	29	28	417.517	1.97889	2',3'-cyclic-nucleotide 3'-phosphodiesterase OS=Rattus norvegicus GN=Cnp PE=1 SV=2	36107.1	27725.5	35659.7	54865.8	44	42	43	26
P46462;A0A0G2K0I1;F1M5A4	29	28	304.557	2.17813	Transitional endoplasmic reticulum ATPase OS=Rattus norvegicus GN=Vcp PE=1 SV=3	8979.65	14474.2	13105.1	19558.9	27	34	28	20
P48037;Q6IMZ3	29	28	238.887	2.21486	Annexin A6 OS=Rattus norvegicus GN=Anxa6 PE=1 SV=2	6319.79	7547.43	7201.99	3407.63	29	25	22	10
P15999;A0A0G2K099;F1LP05	28	27	316.299	2.21348	ATP synthase subunit alpha, mitochondrial OS=Rattus norvegicus GN=Atp5a1 PE=1 SV=2	21801.5	15821.5	20672.4	35020.5	35	27	30	19
Q63560;F1LQZ9	28	27	277.789	1.27015	Microtubule-associated protein 6 OS=Rattus norvegicus GN=Map6 PE=1 SV=1	15006.1	14007.6	14871.9	17791.8	32	35	30	13
A0A0H2UHB7;Q9JI66	27	26	327.989	1.67966	Anion exchange protein OS=Rattus norvegicus GN=Slc4a4 PE=1 SV=1	38036.6	37692	38830.3	23117.9	35	32	37	21
F1LPP0;A0A0G2JX32;A0A0G2K5Z4;O08838	29	26	276.038	1.91882	Amphiphysin OS=Rattus norvegicus GN=Amph PE=1 SV=3	6076.51	7497.3	7015.4	11659.7	26	31	31	18
P18484;A0A0G2K943;Q66HM2	39	26	437.258	1.10815	AP-2 complex subunit alpha-2 OS=Rattus norvegicus GN=Ap2a2 PE=1 SV=3	10796.5	10033.6	9742.87	10085.4	33	35	32	22
P63018;A0A0G2JVI3;D4A4S3;F1LZI1;M0R8M9;M0RCB1	42	25	564.178	1.66108	Heat shock cognate 71 kDa protein OS=Rattus norvegicus GN=Hspa8 PE=1 SV=1	80228.2	76260.7	77490.8	126675	30	32	31	20
P63039	25	25	305.299	1.53188	60 kDa heat shock protein, mitochondrial OS=Rattus norvegicus GN=Hspd1 PE=1 SV=1	16237.7	18886.2	17379.9	24874.1	34	36	34	28
Q9WV48	28	25	223.761	1.63598	SH3 and multiple ankyrin repeat domains protein 1 OS=Rattus norvegicus GN=Shank1 PE=1 SV=1	6131.12	5086.01	5452.6	8320.58	23	23	23	15
Q5QD51	25	24	212.218	1.20871	A-kinase anchor protein 12 OS=Rattus norvegicus GN=Akap12 PE=1 SV=1	11343.1	11375	10903	9410.8	26	26	26	19
Q6P502	27	24	223.766	2.45386	T-complex protein 1 subunit gamma OS=Rattus norvegicus GN=Cct3 PE=1 SV=1	6066.23	9282.57	7293.14	14885.7	12	26	20	15
A0A096MJE6;F1LQ63;Q05546	24	23	268.885	1.36761	Tenascin R, isoform CRA_b OS=Rattus norvegicus GN=Tnr PE=1 SV=1	8599.23	11760.4	9802.98	9069.17	28	32	33	18
G3V7U1;P23385	26	23	200.728	1.78733	Glutamate receptor, metabotropic 1, isoform CRA_b OS=Rattus norvegicus GN=Grm1 PE=1 SV=1	8831.05	9844.1	9445.07	15784	23	22	18	16
G3V7U4;P70615	29	23	258.678	3.16283	Lamin-B1 OS=Rattus norvegicus GN=Lmnb1 PE=1 SV=1	7541.84	5414.32	6362.94	17124.6	22	19	19	12
G3V9Y1;Q9JLT0	33	23	242.226	1.90836	Myosin, heavy polypeptide 10, non-muscle, isoform CRA_b OS=Rattus norvegicus GN=Myh10 PE=1 SV=1	3415.89	3020.21	3103.7	5763.64	19	17	22	6
P25286;Q2I6B2;Q2I6B5	23	23	256.598	2.46031	V-type proton ATPase 116 kDa subunit a isoform 1 OS=Rattus norvegicus GN=Atp6v0a1 PE=2 SV=1	28134.2	29420.2	27384.3	67373.7	29	29	30	19
P60881;A0A0G2K3F2;D4A5W9;F8WG75	23	23	311.771	1.68043	Synaptosomal-associated protein 25 OS=Rattus norvegicus GN=Snap25 PE=1 SV=1	50059.7	56413.2	52617.9	84122.1	30	30	28	22
Q9JIR4;A0A0G2JT77;A0A0G2K708;A0A0G2KA18;A0A0G2KAV8;F1LYS1	24	23	176.34	1.43645	Regulating synaptic membrane exocytosis protein 1 OS=Rattus norvegicus GN=Rims1 PE=1 SV=1	4248.82	3816.07	3935.55	2957.86	24	17	23	12
D3Z8W6	22	22	194.016	1.91983	Rho guanine nucleotide exchange factor 33 OS=Rattus norvegicus GN=Arhgef33 PE=1 SV=3	7483.79	6269.79	7284.52	12036.9	20	20	20	14
D3Z9Z0	26	22	197.684	1.40987	Ankyrin 1 OS=Rattus norvegicus GN=Ank1 PE=1 SV=1	4275.6	4355.59	4572.41	6028.05	21	19	17	11
Q9Z2X5;Q6IRH2	26	22	298.185	2.16795	Homer protein homolog 3 OS=Rattus norvegicus GN=Homer3 PE=1 SV=2	12307.9	11699.3	12497.7	25363.4	24	23	24	17
Q62910;D4ABN3	24	22	177.695	1.47561	Synaptojanin-1 OS=Rattus norvegicus GN=Synj1 PE=1 SV=3	4243.86	4163.17	4988.19	6143.19	21	18	22	9
A0A0G2K3Q6;A0A0G2QC57;P09117	22	21	284.118	1.19279	Fructose-bisphosphate aldolase OS=Rattus norvegicus GN=Aldoc PE=1 SV=1	22779.6	23774.5	27171.4	25950.1	28	28	29	21
A0A140TAH5;P84092	21	21	242.715	1.6856	AP-2 complex subunit mu OS=Rattus norvegicus GN=Ap2m1 PE=1 SV=1	14005.3	13165.6	13462.7	22192	28	30	30	21
O08662;A0A140TAJ5	23	21	170.285	1.27428	Phosphatidylinositol 4-kinase alpha OS=Rattus norvegicus GN=Pi4ka PE=1 SV=2	2736.37	3169.06	2486.94	2850.1	19	20	19	7
P07335	23	21	274.643	1.35775	Creatine kinase B-type OS=Rattus norvegicus GN=Ckb PE=1 SV=2	65287.6	63319.6	73040.6	53795.2	20	21	23	17
P09951	25	21	292.871	1.91109	Synapsin-1 OS=Rattus norvegicus GN=Syn1 PE=1 SV=3	29098.9	28741.4	33067.4	17302.9	28	30	30	12
P47942	28	21	357.924	1.72372	Dihydropyrimidinase-related protein 2 OS=Rattus norvegicus GN=Dpysl2 PE=1 SV=1	38007.8	36738.8	37573.4	63327.6	26	25	27	15
P55161;F1LSM5	21	21	166.286	2.98529	Nck-associated protein 1 OS=Rattus norvegicus GN=Nckap1 PE=2 SV=1	3821.37	4234.72	4434.32	1485.39	19	26	17	9
P59215;A0A0G2JWA1;A0A0G2K526;G3V8E8;P38406	23	21	330.576	2.12851	Guanine nucleotide-binding protein G(o) subunit alpha OS=Rattus norvegicus GN=Gnao1 PE=1 SV=2	82423.1	85758.6	75555.8	160821	28	30	29	27
Q9JK11;F1LQN3	23	21	219.906	1.16886	Reticulon-4 OS=Rattus norvegicus GN=Rtn4 PE=1 SV=1	13365.9	14927.7	13086.6	15296.3	17	26	25	16
D3ZPC4;A0A0G2KA95;Q05695	21	20	223.136	1.14241	Neural cell adhesion molecule L1 OS=Rattus norvegicus GN=L1cam PE=1 SV=2	12029.7	10530.1	11636.1	11437.5	26	28	26	13
G3V6D3;P10719	21	20	253.005	4.20477	ATP synthase subunit beta OS=Rattus norvegicus GN=Atp5b PE=1 SV=1	34784.6	21992.4	34964.7	8315.49	25	27	26	17
M0R5T5;A0A0G2K7H2;A0A0U1RRR2;A0A0U1RS17;M0R805;Q9QX74	22	20	168.112	1.72139	SH3 and multiple ankyrin repeat domains protein 2 OS=Rattus norvegicus GN=Shank2 PE=1 SV=2	5954.61	6015.9	6149.74	10250.2	20	18	19	12
P0C5Y8	20	20	143.82	1.48015	Alsin OS=Rattus norvegicus GN=Als2 PE=1 SV=1	2978.76	3103.26	3196.34	2159.46	12	15	16	3
P07936	21	20	276.755	1.8339	Neuromodulin OS=Rattus norvegicus GN=Gap43 PE=1 SV=1	68465.5	73577.4	76530.6	125559	28	26	27	24
P61265;G3V632;P50279;Q7TS57	24	20	316.467	2.6635	Syntaxin-1B OS=Rattus norvegicus GN=Stx1b PE=1 SV=1	55882.6	57169.2	55651.7	148228	24	22	24	21
P62815;D3ZZS8	20	20	232.868	1.23076	V-type proton ATPase subunit B, brain isoform OS=Rattus norvegicus GN=Atp6v1b2 PE=1 SV=1	25318.1	23671.6	25408.3	20644.4	27	27	26	12
P97846	21	20	177.679	1.65173	Contactin-associated protein 1 OS=Rattus norvegicus GN=Cntnap1 PE=1 SV=1	6285.16	6329.76	5882.58	9716.44	20	24	18	11
D3ZUY8	33	19	344.278	1.2813	Adaptor protein complex AP-2, alpha 1 subunit (Predicted) OS=Rattus norvegicus GN=Ap2a1 PE=1 SV=1	9874.98	9404.08	9147.98	11721.3	22	23	22	13
D4ACB8	22	19	180.559	2.03541	Chaperonin subunit 8 (Theta) (Predicted), isoform CRA_a OS=Rattus norvegicus GN=Cct8 PE=1 SV=1	5490.68	8829.83	7817.64	11175.8	17	21	19	13
P11505	53	19	621.467	2.22794	Plasma membrane calcium-transporting ATPase 1 OS=Rattus norvegicus GN=Atp2b1 PE=1 SV=2	10953	11710.2	11224.9	24402.7	16	18	19	15
P34058;A0A0G2K793	34	19	307.445	1.43632	Heat shock protein HSP 90-beta OS=Rattus norvegicus GN=Hsp90ab1 PE=1 SV=4	11838.2	12218.8	13461.3	17003.4	16	17	19	13
Q5FVI6	21	19	190.58	1.8028	V-type proton ATPase subunit C 1 OS=Rattus norvegicus GN=Atp6v1c1 PE=2 SV=1	6582.47	6440.37	5913.34	10660.6	17	17	22	8
Q6TXE9;A0A0G2JZI2	20	19	151.497	1.67363	Glutamyl-prolyl-tRNA synthetase OS=Rattus norvegicus GN=Eprs PE=1 SV=1	8560.74	8193.16	7985	13364	10	18	16	9
B4F772	21	18	170.986	1.20395	Heat shock 70 kDa protein 4L OS=Rattus norvegicus GN=Hspa4l PE=1 SV=1	3538.19	3451.96	3242.85	3904.24	16	17	18	9
D4AC23	20	18	174.88	2.15043	Chaperonin-containing TCP1 subunit 7 OS=Rattus norvegicus GN=Cct7 PE=1 SV=1	5662.9	12177.7	10223	6340.49	15	20	19	14
E9PTX9	19	18	134.784	1.65764	Solute carrier family 12 member 2 OS=Rattus norvegicus GN=Slc12a2 PE=1 SV=1	7192.3	7803.25	8461.33	11922.3	13	15	15	9
F1LNT0;Q62951	19	18	185.209	1.2963	Dihydropyrimidinase-related protein 4 OS=Rattus norvegicus GN=Dpysl4 PE=4 SV=1	10734.5	9852.82	10718.5	12772.2	21	20	18	13
F1LRV4;O88600	21	18	195.396	1.15764	Heat shock 70 kDa protein 4 OS=Rattus norvegicus GN=Hspa4 PE=1 SV=1	3471.61	3444.12	2998.85	3450.54	19	17	21	6
O08873;A0A0G2KA27	22	18	159.359	1.23617	MAP kinase-activating death domain protein OS=Rattus norvegicus GN=Madd PE=1 SV=1	4333.32	5356.73	4816.34	4644.92	12	17	15	8
O35112	19	18	174.48	1.4597	CD166 antigen OS=Rattus norvegicus GN=Alcam PE=1 SV=1	6903.71	6106.01	6327.57	8912.94	18	17	18	15
P62260	21	18	281.273	1.61656	14-3-3 protein epsilon OS=Rattus norvegicus GN=Ywhae PE=1 SV=1	17707.2	18452.4	16157.5	26119.5	27	26	24	14
P82995	32	18	308.697	1.50987	Heat shock protein HSP 90-alpha OS=Rattus norvegicus GN=Hsp90aa1 PE=1 SV=3	10051	10145.4	11883.1	15175.7	22	19	20	15
Q7TPB1	22	18	219.804	2.4518	T-complex protein 1 subunit delta OS=Rattus norvegicus GN=Cct4 PE=1 SV=3	5915.96	8675.45	7587.65	14504.7	15	23	21	13
Q99JD4;A0A0G2JZM8;A0A1B0GWS3	20	18	153.439	1.80423	CLIP-associating protein 2 OS=Rattus norvegicus GN=Clasp2 PE=1 SV=1	4472.16	8068.8	7003.14	5448.7	17	10	13	8
D3ZC55	18	17	135.844	1.12471	Heat shock 70kDa protein 12A (Predicted), isoform CRA_a OS=Rattus norvegicus GN=Hspa12a PE=1 SV=1	5494.51	6179.71	5874.81	6004.19	14	15	13	12
D3ZMI4;A0A0G2K0B2;A0A0G2K0F3;D4A9L5;D4ACZ4;Q9WTP0	23	17	190.78	1.35698	Band 4.1-like protein 1 OS=Rattus norvegicus GN=Epb41l1 PE=1 SV=1	7690.31	7564.75	7086.2	9615.82	14	14	12	8
M0R5J4;P04764	22	17	263.652	1.27948	Uncharacterized protein OS=Rattus norvegicus PE=3 SV=1	17745	16312.2	20656.4	20871	22	21	22	10
P48721;F1M953	18	17	118.896	1.37432	Stress-70 protein, mitochondrial OS=Rattus norvegicus GN=Hspa9 PE=1 SV=3	11951.8	11435.2	10890.9	14967.6	14	10	14	6
P62944	33	17	312.462	1.866	AP-2 complex subunit beta OS=Rattus norvegicus GN=Ap2b1 PE=1 SV=1	10746.6	10168.1	9417.6	17573.3	21	17	17	10
P97686;A0A0G2JW27;A0A0G2K329;A0A0G2K3Q5;A0A0G2K4Z2;Q6PW34;Q6PW38;Q6PW39	18	17	143.133	2.0871	Neuronal cell adhesion molecule OS=Rattus norvegicus GN=Nrcam PE=1 SV=2	4211.58	4352.19	4457.83	8790	17	16	16	13
Q5M7T6	18	17	190.149	2.08636	ATPase H+-transporting V0 subunit D1 OS=Rattus norvegicus GN=Atp6v0d1 PE=1 SV=1	20086.8	19597.8	19143.7	39940.6	19	19	20	13
Q5PPJ9;A0A0G2K9P4;D4A7V1	18	17	186.9	1.31287	Endophilin-B2 OS=Rattus norvegicus GN=Sh3glb2 PE=1 SV=2	11266.2	12512.8	12782.8	14791	17	21	20	12
Q5U300;A0A0G2K8A5	17	17	143.624	1.39147	Ubiquitin-like modifier-activating enzyme 1 OS=Rattus norvegicus GN=Uba1 PE=1 SV=1	6154.06	5436.67	6923.75	4975.85	18	18	18	13
Q811U3;A0A0G2JYT1;A0A0G2K140;D3ZMM4;F1LPE9;Q8K3M6	18	17	139.303	1.65809	ELKS/Rab6-interacting/CAST family member 1 OS=Rattus norvegicus GN=Erc1 PE=1 SV=1	4575.98	3824.17	3790.78	6285.46	17	18	16	10
Q924N5;A0A0G2K7J0	18	17	137.192	1.45734	Long-chain-fatty-acid--CoA ligase ACSBG1 OS=Rattus norvegicus GN=Acsbg1 PE=1 SV=1	6852.67	6761.6	5831.02	8497.76	16	13	16	10
Q63633;D3ZGI9;F1LNP4	25	17	242.78	1.16966	Solute carrier family 12 member 5 OS=Rattus norvegicus GN=Slc12a5 PE=1 SV=2	14767.4	16479.7	16768.4	17272.7	22	21	19	12
A0A0G2K9J2;E9PTI1	16	16	137.386	1.21349	ATPase H+-transporting V1 subunit H OS=Rattus norvegicus GN=Atp6v1h PE=1 SV=1	6801.07	7982.98	7913.46	6578.55	15	13	12	5
D3ZAA9	19	16	144.448	1.61	MAGUK p55 subfamily member 2 OS=Rattus norvegicus GN=Mpp2 PE=1 SV=2	4933.22	5136.99	4526.27	7287.28	13	15	11	9
D3ZZX1	18	16	171.742	2.31177	Inositol polyphosphate-5-phosphatase A OS=Rattus norvegicus GN=Inpp5a PE=1 SV=1	8599.43	10423.9	9378.18	19879.9	17	19	19	19
F1LMC7;A0A0G2JV25;A0A0G2JZT5;D4A0F5;Q7TP92;Q9WVC0	19	16	242.788	1.43763	Septin-7 OS=Rattus norvegicus GN=Sept7 PE=1 SV=3	17293.6	14968.8	16159.7	21519.5	24	24	24	17
F1M9A2;A0A0G2JZK7;P48768;Q9ERC1	20	16	209.512	1.80621	Sodium/calcium exchanger 2 OS=Rattus norvegicus GN=Slc8a2 PE=3 SV=3	13087	13344.8	15237.3	23637.8	20	21	22	12
F1M542;M0R5P8	16	16	137.029	1.97892	ADAM metallopeptidase domain 22 OS=Rattus norvegicus GN=Adam22 PE=1 SV=3	29147.5	32555.1	31469.2	16450.9	12	15	15	8
G3V6L4;A0A0G2K070;P56536	25	16	175.77	1.7189	Kinesin-like protein OS=Rattus norvegicus GN=Kif5c PE=1 SV=3	4316.35	5605.53	5052	7419.37	11	12	9	6
G3V9U7;A0A0G2K9N9;D3ZHJ6;P18596	21	16	148.997	1.99166	Calcium-transporting ATPase OS=Rattus norvegicus GN=Atp2a3 PE=1 SV=1	7308.86	7620.33	6990.93	13923.6	11	14	13	5
O35303	19	16	187.566	1.09286	Dynamin-1-like protein OS=Rattus norvegicus GN=Dnm1l PE=1 SV=1	4449.07	4361.32	4766.33	4706.66	18	18	21	8
P04636	16	16	180	1.57464	Malate dehydrogenase, mitochondrial OS=Rattus norvegicus GN=Mdh2 PE=1 SV=2	21403.7	16404.5	23304.3	14799.8	21	18	21	13
P04797;A0A0G2JYY8;A0A0G2K7M1;A0A0G2K8S2;D3ZGY4;D3ZME3;D3ZQT0;D3ZWV2;E9PTN6;E9PTV9;F1LUI2;F1LUV3;F1M2N4;F1M4G6;M0R590;M0R660;Q498M9	20	16	292.376	3.17286	Glyceraldehyde-3-phosphate dehydrogenase OS=Rattus norvegicus GN=Gapdh PE=1 SV=3	62955.7	65681.1	55113.4	174867	27	25	24	11
P06761	21	16	189.115	1.82368	78 kDa glucose-regulated protein OS=Rattus norvegicus GN=Hspa5 PE=1 SV=1	4301.36	3308.44	4019.76	6033.54	14	15	13	9
P07340;A0A096MJI9	17	16	208.624	2.37809	Sodium/potassium-transporting ATPase subunit beta-1 OS=Rattus norvegicus GN=Atp1b1 PE=1 SV=1	102844	110345	108691	244573	20	20	21	14
P13234	17	16	151.945	1.56073	Calcium/calmodulin-dependent protein kinase type IV OS=Rattus norvegicus GN=Camk4 PE=1 SV=3	7982.13	8196.68	6356.48	9920.74	19	20	14	11
P28480;A0A096MJA0	17	16	168.428	1.70225	T-complex protein 1 subunit alpha OS=Rattus norvegicus GN=Tcp1 PE=1 SV=1	5027.56	8558.17	7501.88	6455.55	16	22	21	17
P43244;A0A0G2JSR7	18	16	131.354	3.28474	Matrin-3 OS=Rattus norvegicus GN=Matr3 PE=1 SV=2	3375.61	2698.66	2626.9	8628.7	13	12	9	14
Q5XI34;Q4QQT4	16	16	144.241	1.13913	Protein phosphatase 2 (Formerly 2A), regulatory subunit A (PR 65), alpha isoform, isoform CRA_a OS=Rattus norvegicus GN=Ppp2r1a PE=1 SV=1	11591.6	12011.7	12930.3	11351.1	18	18	15	10
Q68FQ0	16	16	152.451	2.59911	T-complex protein 1 subunit epsilon OS=Rattus norvegicus GN=Cct5 PE=1 SV=1	8763.88	12022	9402.56	4625.44	13	20	17	10
A0A0G2K5E7;G3V888;G3V9G4;P16638	15	15	104.072	1.64507	ATP-citrate synthase OS=Rattus norvegicus GN=Acly PE=1 SV=1	5107.02	4883.44	5272.92	8033.59	13	12	8	5
B5DFE0;A0A0G2K4N7	17	15	148.838	2.50322	Membrane palmitoylated protein 6 OS=Rattus norvegicus GN=Mpp6 PE=1 SV=1	30834.3	21762.6	28075.5	54476.5	14	15	17	8
F1LST4;A0JN25;D3ZKD9;D4A1Q2;P19332	18	15	174.542	1.46224	Microtubule-associated protein OS=Rattus norvegicus GN=Mapt PE=1 SV=1	13832.3	14546.2	14607	20226.1	15	15	19	13
F1LUT4	16	15	126.845	1.29198	Phospholipid-transporting ATPase OS=Rattus norvegicus GN=Atp8a1 PE=1 SV=3	4254.84	4218.76	4191.47	5415.3	13	15	15	10
O35274	17	15	130.163	2.3845	Neurabin-2 OS=Rattus norvegicus GN=Ppp1r9b PE=1 SV=1	6867.41	6313.18	5787.46	13800.2	15	17	15	6
P07323	21	15	272.821	1.13682	Gamma-enolase OS=Rattus norvegicus GN=Eno2 PE=1 SV=2	19715.7	20363.5	22413.2	21943.6	16	16	21	8
P09606	15	15	175.453	2.33021	Glutamine synthetase OS=Rattus norvegicus GN=Glul PE=1 SV=3	24322.7	20598.6	13451.5	31344.9	20	19	19	10
P22063;G3V758	15	15	100.886	1.59266	Contactin-2 OS=Rattus norvegicus GN=Cntn2 PE=1 SV=1	3820.92	3919.44	3892.66	6085.43	11	12	8	12
P30009;F1LMW7	15	15	175.014	1.60358	Myristoylated alanine-rich C-kinase substrate OS=Rattus norvegicus GN=Marcks PE=1 SV=2	38501.6	38568.4	40279.2	61740.5	17	19	17	14
P42123	17	15	199.588	1.67579	L-lactate dehydrogenase B chain OS=Rattus norvegicus GN=Ldhb PE=1 SV=2	16042.9	16279.6	16975.1	26884.5	21	20	21	16
P50137;G3V826	16	15	123.814	1.18715	Transketolase OS=Rattus norvegicus GN=Tkt PE=1 SV=1	7227.11	8579.68	7677.29	8028.69	11	14	15	8
P50398	20	15	225.277	1.38221	Rab GDP dissociation inhibitor alpha OS=Rattus norvegicus GN=Gdi1 PE=1 SV=1	12128.7	11688.3	11574.9	15999	19	19	18	10
P62762;P35332	15	15	160.147	1.35659	Visinin-like protein 1 OS=Rattus norvegicus GN=Vsnl1 PE=1 SV=2	36617.8	40492.8	35911.6	48717.2	17	17	16	11
P97536	15	15	106.808	1.57426	Cullin-associated NEDD8-dissociated protein 1 OS=Rattus norvegicus GN=Cand1 PE=1 SV=1	3855.43	3824.72	3563.96	5610.61	16	14	14	12
Q3MHS9;Q6AYJ7	16	15	160.652	1.92358	Chaperonin containing Tcp1, subunit 6A (Zeta 1) OS=Rattus norvegicus GN=Cct6a PE=1 SV=1	4470.04	7470.55	6561.49	8598.46	13	18	16	9
Q5XIM9	16	15	175.445	1.94074	T-complex protein 1 subunit beta OS=Rattus norvegicus GN=Cct2 PE=1 SV=3	4031.36	7638.08	6820.64	3935.66	18	21	19	8
Q9JJ19	18	15	154.89	1.2163	Na(+)/H(+) exchange regulatory cofactor NHE-RF1 OS=Rattus norvegicus GN=Slc9a3r1 PE=1 SV=3	5749.18	5677.1	5081.32	4726.77	13	13	16	5
Q9Z0W5;A0A0G2JWR2	16	15	146.557	1.7122	Protein kinase C and casein kinase substrate in neurons protein 1 OS=Rattus norvegicus GN=Pacsin1 PE=1 SV=1	6642.63	6641.21	7417.57	11371.1	11	17	18	8
Q794F9;A0A0H2UHQ0	15	15	162.829	1.39953	4F2 cell-surface antigen heavy chain OS=Rattus norvegicus GN=Slc3a2 PE=1 SV=1	18772.8	17474.9	19410.3	24456.6	17	16	17	13
Q62696;A0A0G2K1M2;F1LNM0	20	15	136.573	1.25083	Disks large homolog 1 OS=Rattus norvegicus GN=Dlg1 PE=1 SV=1	4937.76	4331.33	4369.05	5417.76	14	12	12	5
Q62717;F1LLX6	21	15	159.147	1.0663	Calcium-dependent secretion activator 1 OS=Rattus norvegicus GN=Cadps PE=1 SV=1	4104.1	4376.19	4265.66	4336.37	13	11	16	10
Q63622;F1M907	19	15	150.878	1.83542	Disks large homolog 2 OS=Rattus norvegicus GN=Dlg2 PE=1 SV=1	5570.62	4781.98	5097.36	8776.96	16	15	12	9
Q64548;M0R608	16	15	164.935	1.64187	Reticulon-1 OS=Rattus norvegicus GN=Rtn1 PE=1 SV=1	14648.6	19869.3	16353	24051	17	19	15	12
A0A096MJN4;A0A096MIX9;A0A096MJ87;A0A096MJT3;A0A096MJW0;A0A0G2JVC7;A0JN02;E9PST0	16	14	144.673	1.49426	Septin 4 OS=Rattus norvegicus GN=Sept4 PE=1 SV=1	6558.47	5490.88	6167.87	8204.79	12	11	9	5
D3ZQ57	15	14	97.7091	2.05291	Plexin B2 OS=Rattus norvegicus GN=Plxnb2 PE=1 SV=1	1854.87	1949.74	1927.3	3807.88	11	12	9	10
D4AE00	14	14	105.726	1.06396	AP-3 complex subunit beta OS=Rattus norvegicus GN=Ap3b2 PE=1 SV=1	6971.19	6984.56	6564.66	6957.96	15	13	13	7
F1LM55	14	14	99.3038	1.21421	Cell cycle and apoptosis regulator 2 OS=Rattus norvegicus GN=Ccar2 PE=1 SV=1	3636.43	4415.39	3830.87	3759.1	11	13	14	8
G3V6M3;P29101	20	14	255.901	1.89692	Synaptotagmin II OS=Rattus norvegicus GN=Syt2 PE=1 SV=1	31609.3	34053	33738.4	59960.4	21	21	19	14
G3V9D7;A0A0G2JW28;D3ZCH7;Q62847	18	14	158.008	1.35344	Adducin 3 (Gamma), isoform CRA_a OS=Rattus norvegicus GN=Add3 PE=1 SV=1	7530.25	6308.62	6499.86	8538.31	14	14	11	3
G3V733;Q63537	19	14	244.9	2.69009	Synapsin II, isoform CRA_a OS=Rattus norvegicus GN=Syn2 PE=1 SV=3	36835.3	33233.4	40373.6	15008.3	20	21	21	11
O08839;D4A4P1;F1LMX1;Q5HZA7	17	14	161.682	2.02948	Myc box-dependent-interacting protein 1 OS=Rattus norvegicus GN=Bin1 PE=1 SV=1	5127.16	5972.75	5741.46	10405.4	15	17	16	6
P13221	14	14	162.504	1.32959	Aspartate aminotransferase, cytoplasmic OS=Rattus norvegicus GN=Got1 PE=1 SV=3	15042.6	15977.7	19376.5	14573.3	18	14	19	10
P16617;A0A096MJL6;M0R6Y8	18	14	221.163	2.68347	Phosphoglycerate kinase 1 OS=Rattus norvegicus GN=Pgk1 PE=1 SV=2	15658.8	16844.6	22540.5	8399.75	19	19	21	11
P48500;A0A0G2JWJ4;A0A0G2JWU1	15	14	175.848	1.42216	Triosephosphate isomerase OS=Rattus norvegicus GN=Tpi1 PE=1 SV=2	23235	21974	24956.9	31250.5	18	19	19	14
P68511;A0A0G2K2B8;G3V9A3;Q5EBB0	20	14	247.144	1.78894	14-3-3 protein eta OS=Rattus norvegicus GN=Ywhah PE=1 SV=2	9669.13	9068.52	10502.4	16223.1	17	16	19	8
P97546	15	14	159.757	2.08652	Neuroplastin OS=Rattus norvegicus GN=Nptn PE=1 SV=2	43172.6	45483.4	34297.1	21798.7	19	19	17	10
Q9QW07;D3ZCI6;D4A8C5;F1LNK2	14	14	95.7659	2.26365	1-phosphatidylinositol 4,5-bisphosphate phosphodiesterase beta-4 OS=Rattus norvegicus GN=Plcb4 PE=1 SV=2	2700.24	2800.59	2730.24	6112.38	10	11	8	6
Q07266;A0A0H2UHL9	15	14	109.965	2.13952	Drebrin OS=Rattus norvegicus GN=Dbn1 PE=1 SV=3	14013.4	12491.3	14965.2	6994.69	14	16	12	9
Q62813;A0A0H2UHW7;A0A0H2UHY3	15	14	174.48	1.79295	Limbic system-associated membrane protein OS=Rattus norvegicus GN=Lsamp PE=1 SV=1	21968.5	23068.7	23031.5	39388.5	18	16	16	11
A0A0G2K013;A0A0G2K5U9;D3ZCV0;Q6GMN8;Q6T487;Q8R4I6;Q9QXQ0;Q9Z1P2	13	13	87.3698	1.52799	Alpha-actinin-4 OS=Rattus norvegicus GN=Actn4 PE=1 SV=1	8736.93	8487.88	7997.01	12219.3	10	9	11	4
F1LRI7;P0C1X8	14	13	98.8346	1.36972	AP2-associated protein kinase 1 OS=Rattus norvegicus GN=Aak1 PE=1 SV=2	3335.49	2435.17	2849.04	2457.08	12	12	9	8
F1LWT1	18	13	136.784	1.31483	Calcium-dependent secretion activator 2 OS=Rattus norvegicus GN=Cadps2 PE=4 SV=3	3437.64	3541.78	3838.09	4519.92	11	13	14	8
O35179	19	13	194.661	1.15638	Endophilin-A1 OS=Rattus norvegicus GN=Sh3gl2 PE=1 SV=2	11523.4	12320.3	13325.4	13084.1	16	11	12	7
O88954	13	13	117.811	1.76698	MAGUK p55 subfamily member 3 OS=Rattus norvegicus GN=Mpp3 PE=1 SV=3	13904.8	12931	12515.4	22114.4	13	13	15	6
P00507	14	13	114.712	1.43339	Aspartate aminotransferase, mitochondrial OS=Rattus norvegicus GN=Got2 PE=1 SV=2	7014.27	6090.46	8167.54	8730.02	14	11	13	10
P11275;A0A0G2JUV8;F1LZG4	20	13	254.043	1.41026	Calcium/calmodulin-dependent protein kinase type II subunit alpha OS=Rattus norvegicus GN=Camk2a PE=1 SV=1	10623.8	9055.14	9507.81	12770.1	18	17	16	10
P12368;A0A0G2K405;G3V8Q6	17	13	137.231	1.20115	cAMP-dependent protein kinase type II-alpha regulatory subunit OS=Rattus norvegicus GN=Prkar2a PE=1 SV=3	4246.45	4134.9	4949.93	4121.01	9	10	13	5
P15791	22	13	263.333	1.22359	Calcium/calmodulin-dependent protein kinase type II subunit delta OS=Rattus norvegicus GN=Camk2d PE=1 SV=1	22181	19958.1	19896.8	24345.6	13	15	10	6
P62804	14	13	185.815	1.34545	Histone H4 OS=Rattus norvegicus GN=Hist1h4b PE=1 SV=2	157056	142896	130618	175740	16	18	14	6
P85834	14	13	122.539	1.10472	Elongation factor Tu, mitochondrial OS=Rattus norvegicus GN=Tufm PE=1 SV=1	6863.94	6325.75	6213.28	6576.05	12	12	12	7
Q6P747;A0A096MKG6;F1M6V1	14	13	116.598	2.13473	Heterochromatin protein 1-binding protein 3 OS=Rattus norvegicus GN=Hp1bp3 PE=1 SV=1	11123.9	10612.9	9839.83	5210.92	11	13	14	3
Q9ERS3;A0A0G2K7E5;A0A0G2K8L7;D3ZKP9;P54290	13	13	85.6328	1.61839	Voltage-dependent calcium channel subunit alpha-2/delta-1 OS=Rattus norvegicus GN=Cacna2d1 PE=1 SV=1	2135.84	2056.75	2083.26	3328.62	11	7	12	7
Q9WU82;A0A0G2JT93	17	13	111.5	1.59355	Catenin beta-1 OS=Rattus norvegicus GN=Ctnnb1 PE=1 SV=1	2991.11	2480.89	2287.62	3645.42	11	9	11	3
Q66HF1	17	13	133.016	1.52019	NADH-ubiquinone oxidoreductase 75 kDa subunit, mitochondrial OS=Rattus norvegicus GN=Ndufs1 PE=1 SV=1	3052.54	2312.76	3329.73	2190.34	13	15	13	9
Q62915;A0A0G2JVI6;A0A0G2K2L8;A0A0G2K8F4;D4A8M2	13	13	116.602	1.21744	Peripheral plasma membrane protein CASK OS=Rattus norvegicus GN=Cask PE=1 SV=1	5593.25	5641	5966.43	6809.45	15	15	16	6
D4A3C2	12	12	104.84	1.14773	Similar to RIKEN cDNA 6430548M08 OS=Rattus norvegicus GN=RGD1304884 PE=1 SV=1	8220.71	8628.38	9435.14	9031.63	13	15	15	7
D4A8H8;A0A0G2K472	21	12	153.06	1.36804	Cytoplasmic FMR1 interacting protein 1 (Predicted) OS=Rattus norvegicus GN=Cyfip1 PE=1 SV=1	6148.97	5793.33	5707.2	7807.69	10	11	8	6
D4ABT8	12	12	81.9795	1.23041	Heterogeneous nuclear ribonucleoprotein U-like 2 OS=Rattus norvegicus GN=Hnrnpul2 PE=1 SV=1	3839.13	3765	3244.31	3991.83	10	12	6	5
F1LQR8	12	12	115.428	1.83163	Uncharacterized protein OS=Rattus norvegicus PE=1 SV=3	10828.3	11174.5	10534	19294.4	15	16	17	10
F1MAJ0;A0A0G2JY48;F1LMX3;P09759;P29321	12	12	80.6495	1.14747	Eph receptor B2 OS=Rattus norvegicus GN=Ephb2 PE=1 SV=3	6725.02	6465.42	5860.73	6211.8	10	10	11	8
O88871;A0A0A0MXV8	12	12	84.5509	1.97444	Gamma-aminobutyric acid type B receptor subunit 2 OS=Rattus norvegicus GN=Gabbr2 PE=1 SV=2	3790.62	3910.19	3815.85	7484.35	11	11	11	6
P08050	12	12	136.137	2.23033	Gap junction alpha-1 protein OS=Rattus norvegicus GN=Gja1 PE=1 SV=2	7046.2	5825.2	6072.54	12992.1	15	14	15	8
P10111;A0A0G2K1P0;A0A0G2K2E4;M0RCZ9	12	12	149.838	1.8047	Peptidyl-prolyl cis-trans isomerase A OS=Rattus norvegicus GN=Ppia PE=1 SV=2	46142.4	44637.1	41906.6	25568	15	16	16	12
P10860	14	12	111.561	2.23476	Glutamate dehydrogenase 1, mitochondrial OS=Rattus norvegicus GN=Glud1 PE=1 SV=2	7185.28	6327.29	6674.78	3215.24	13	6	9	4
P11507	26	12	221.011	2.43196	Sarcoplasmic/endoplasmic reticulum calcium ATPase 2 OS=Rattus norvegicus GN=Atp2a2 PE=1 SV=1	8555.74	7990.83	8105.11	19433.4	13	14	13	3
P21707;P47861	19	12	246.465	2.01586	Synaptotagmin-1 OS=Rattus norvegicus GN=Syt1 PE=1 SV=3	25718.3	26686.1	28047.7	51844.4	16	18	19	13
P47709;F1LPB9	13	12	112.562	1.14656	Rabphilin-3A OS=Rattus norvegicus GN=Rph3a PE=1 SV=1	6288.32	6027.97	5966.39	5484.52	9	11	13	1
P49432;A0A0G2KAM3	13	12	110.729	1.84312	Pyruvate dehydrogenase E1 component subunit beta, mitochondrial OS=Rattus norvegicus GN=Pdhb PE=1 SV=2	5163.53	4350.98	5178.15	8019.36	12	12	12	5
P54921	17	12	160.815	1.25603	Alpha-soluble NSF attachment protein OS=Rattus norvegicus GN=Napa PE=1 SV=2	10365.2	10661.2	10363.7	13017	11	11	9	8
P68255	19	12	226.465	1.6025	14-3-3 protein theta OS=Rattus norvegicus GN=Ywhaq PE=1 SV=1	17116	17235	18086.3	27428.4	15	14	16	11
Q4V7C7;A0A0G2K1C0;F1LY09	12	12	102.212	1.79554	Actin-related protein 3 OS=Rattus norvegicus GN=Actr3 PE=1 SV=1	5612.39	5635.5	4535.03	8142.83	11	12	14	8
Q6AYH5;A0A0G2JUC7	13	12	154.698	1.27356	Dynactin subunit 2 OS=Rattus norvegicus GN=Dctn2 PE=1 SV=1	8739.95	8420.12	7770.19	9895.81	15	19	16	11
Q8CFG6;A0A0G2K0J2;F1M9X7	12	12	76.4933	2.39552	Voltage-dependent calcium channel subunit alpha-2/delta-2 OS=Rattus norvegicus GN=Cacna2d2 PE=2 SV=1	4064.75	4129.62	3978.76	9531.18	12	9	10	5
Q9Z2L0	13	12	128.03	1.3607	Voltage-dependent anion-selective channel protein 1 OS=Rattus norvegicus GN=Vdac1 PE=1 SV=4	19665.6	16414.7	20276.8	22335.4	14	12	13	9
Q91Z79;F1LSE6	13	12	89.9174	2.87222	Liprin-alpha-3 OS=Rattus norvegicus GN=Ppfia3 PE=1 SV=2	2092.9	1830.78	1987.5	5258.4	6	6	12	5
Q99NA5;F1LNF7	12	12	121.644	2.80766	Isocitrate dehydrogenase [NAD] subunit alpha, mitochondrial OS=Rattus norvegicus GN=Idh3a PE=1 SV=1	7574.03	5494.7	6551.74	15427.3	13	13	15	12
Q02874;A0A140TAB4	14	12	168.751	2.07066	Core histone macro-H2A.1 OS=Rattus norvegicus GN=H2afy PE=1 SV=4	26025.8	22933.9	21529.1	12568.8	17	17	16	7
D3ZLC1	15	11	125.689	1.52817	Lamin B2 OS=Rattus norvegicus GN=Lmnb2 PE=1 SV=2	3190.22	2979.91	2994.62	4553.79	10	7	6	7
D4A8U7;A0A0G2K428;P28023	14	11	111.653	1.70985	Dynactin 1, isoform CRA_a OS=Rattus norvegicus GN=Dctn1 PE=1 SV=2	6231.92	6457.79	5517.07	3776.83	12	14	10	4
D4A208;A0A0G2JZ92;B5DEJ1;F1M287	11	11	81.007	1.16335	SLIT-ROBO Rho GTPase-activating protein 2 OS=Rattus norvegicus GN=Srgap2 PE=1 SV=1	5198.49	5508.91	5230.28	4735.4	11	11	10	9
F1M9V7	12	11	80.33	1.61628	Aminopeptidase puromycin-sensitive OS=Rattus norvegicus GN=Npepps PE=1 SV=1	2569.06	2565.64	2948.54	4146.79	8	10	11	4
F1M787	12	11	80.6052	1.61083	Catenin delta-2 OS=Rattus norvegicus GN=Ctnnd2 PE=1 SV=3	1827.93	1573.06	1756.19	2533.95	10	11	11	8
O88989	13	11	138.721	1.76249	Malate dehydrogenase, cytoplasmic OS=Rattus norvegicus GN=Mdh1 PE=1 SV=3	15514.6	16096.6	16705.4	27344.3	15	12	13	9
P02688;Q5XFW1	12	11	156.108	4.81692	Myelin basic protein OS=Rattus norvegicus GN=Mbp PE=1 SV=3	39493.3	29752.2	35312	143314	15	15	14	9
P05197	13	11	94.3836	1.49839	Elongation factor 2 OS=Rattus norvegicus GN=Eef2 PE=1 SV=4	2064.81	2080.36	2055.79	3080.38	5	9	11	3
P19490;A0A0G2K798;M0R5P7;M0R9A7	14	11	97.2984	1.23321	Glutamate receptor 1 OS=Rattus norvegicus GN=Gria1 PE=1 SV=2	5077.73	4140.31	4117.5	4194.86	8	10	8	7
P24942;A0A0G2JSU1;A0A0G2K611;A0A0G2KAS7;G3V846	15	11	178.274	2.79998	Excitatory amino acid transporter 1 OS=Rattus norvegicus GN=Slc1a3 PE=1 SV=2	162002	144536	144642	57858.1	16	13	14	7
P48284;A0A0H2UHB3	11	11	113.016	2.65187	Carbonic anhydrase 4 OS=Rattus norvegicus GN=Ca4 PE=1 SV=1	11073.3	12067.5	11946.9	29365	13	14	12	8
P60123;A0A0G2K0H9	13	11	108.59	1.30654	RuvB-like 1 OS=Rattus norvegicus GN=Ruvbl1 PE=1 SV=1	3642.36	4505.08	3448.09	3642.67	12	12	10	4
P63012;D4A0G7;P51156	16	11	196.685	2.49756	Ras-related protein Rab-3A OS=Rattus norvegicus GN=Rab3a PE=1 SV=1	25104.9	26587.9	23848.3	59562.5	11	12	12	9
P63102;A0A0G2JV65	17	11	229.346	1.62377	14-3-3 protein zeta/delta OS=Rattus norvegicus GN=Ywhaz PE=1 SV=1	27623.5	27207.6	30653.3	44178.9	14	16	16	10
P63329;E2CWF0;E2CWF1;Q6AYJ0	18	11	195.389	1.74039	Serine/threonine-protein phosphatase 2B catalytic subunit alpha isoform OS=Rattus norvegicus GN=Ppp3ca PE=1 SV=1	13116.6	11986.6	13518.8	20861.4	14	11	13	10
P97610	13	11	119.927	2.29737	Synaptotagmin-12 OS=Rattus norvegicus GN=Syt12 PE=1 SV=1	10598.7	10489.5	10317.7	23703.5	10	12	11	10
Q6P6V0	11	11	106.877	2.54246	Glucose-6-phosphate isomerase OS=Rattus norvegicus GN=Gpi PE=1 SV=1	10796.1	11495.7	15408.7	6060.57	13	13	13	4
Q6RJR6;A0A0H2UHX1	12	11	93.8212	1.38212	Reticulon-3 OS=Rattus norvegicus GN=Rtn3 PE=1 SV=1	7020.32	8134.38	6619.14	5885.44	8	11	9	3
Q68FY0	11	11	102.308	1.70297	Cytochrome b-c1 complex subunit 1, mitochondrial OS=Rattus norvegicus GN=Uqcrc1 PE=1 SV=1	5215.62	4198.2	4172.59	7105.81	14	10	12	3
Q920Q0;A0A096MIZ1	11	11	89.4663	2.07182	Paralemmin-1 OS=Rattus norvegicus GN=Palm PE=1 SV=1	4827.58	5151.39	5086.17	10001.9	11	11	9	7
Q03555;F1MA86;M0R423	11	11	76.5385	2.26964	Gephyrin OS=Rattus norvegicus GN=Gphn PE=1 SV=3	4319.77	4803.47	3587.19	8141.64	9	10	7	7
Q06647	12	11	98.5473	1.89047	ATP synthase subunit O, mitochondrial OS=Rattus norvegicus GN=Atp5o PE=1 SV=1	7316.89	6084.24	7715.81	11502.1	10	11	11	5
Q62950	18	11	203.676	1.65256	Dihydropyrimidinase-related protein 1 OS=Rattus norvegicus GN=Crmp1 PE=1 SV=1	15579.1	14402.5	14380.4	23764.4	12	11	14	9
A0A0G2JZ52;Q6IMY8	12	10	100.933	2.90559	Heterogeneous nuclear ribonucleoprotein U OS=Rattus norvegicus GN=Hnrnpu PE=1 SV=1	5503.27	5022.69	4613.59	13405.2	11	8	8	5
A0A0G2K7G7;A0A0G2JVY6;B0BNF1;G3V9Z6	16	10	168.604	1.16079	Septin-8 OS=Rattus norvegicus GN=Sept8 PE=1 SV=1	9874.91	9002.47	9601.08	10450	13	10	12	2
A0A0G2K872;Q1WIM3	10	10	130.566	1.9388	Cell adhesion molecule 3 OS=Rattus norvegicus GN=Cadm3 PE=1 SV=1	38873.7	43478.5	44838.2	23126.7	15	15	16	4
B0BMW0;A0A1B0GWR3;P61107	11	10	96.182	1.66856	RAB14, member RAS oncogene family OS=Rattus norvegicus GN=Rab14 PE=1 SV=1	8251.6	8502.81	8972.78	13768.2	9	8	6	6
B1WC28	13	10	132.941	1.35991	Core histone macro-H2A OS=Rattus norvegicus GN=H2afy2 PE=1 SV=1	9691.3	8794.16	8465.84	7126.42	11	8	11	3
F1LU68	10	10	69.3632	1.81189	Grid2-interacting protein OS=Rattus norvegicus GN=Grid2ip PE=1 SV=2	2852.25	2814.44	3020.49	5099.46	8	7	10	3
O08629	10	10	73.5899	1.62641	Transcription intermediary factor 1-beta OS=Rattus norvegicus GN=Trim28 PE=1 SV=2	3836.43	4580.8	3766.93	6126.59	8	10	11	6
O35814	10	10	69.4873	1.22378	Stress-induced-phosphoprotein 1 OS=Rattus norvegicus GN=Stip1 PE=1 SV=1	3489.37	3414.14	3700.36	4178.16	8	8	10	3
P05065;P00884;Q66HT1	23	10	268.351	1.74325	Fructose-bisphosphate aldolase A OS=Rattus norvegicus GN=Aldoa PE=1 SV=2	16464.6	16856.9	18062.2	28701.9	12	12	13	7
P08461	10	10	76.8279	1.28115	Dihydrolipoyllysine-residue acetyltransferase component of pyruvate dehydrogenase complex, mitochondrial OS=Rattus norvegicus GN=Dlat PE=1 SV=3	4328.18	3661.59	4648.77	4691.04	9	7	8	7
P19627	11	10	100.088	1.37783	Guanine nucleotide-binding protein G(z) subunit alpha OS=Rattus norvegicus GN=Gnaz PE=2 SV=3	4894.3	5424.15	5435.49	6743.53	13	12	10	6
P32551	12	10	106.363	1.45111	Cytochrome b-c1 complex subunit 2, mitochondrial OS=Rattus norvegicus GN=Uqcrc2 PE=1 SV=2	5831.82	4279.96	5235.16	6210.7	11	10	9	8
P37805;A0A0G2K6I5;Q5XFX0	11	10	92.2721	1.44509	Transgelin-3 OS=Rattus norvegicus GN=Tagln3 PE=1 SV=2	8608.97	7746.82	6864.21	9919.37	10	11	10	6
Q1WIM2;A0A0A0MY16;A0A0G2K5U6	10	10	103.735	1.74833	Cell adhesion molecule 2 OS=Rattus norvegicus GN=Cadm2 PE=1 SV=2	7527.89	8020.03	6305.43	11024	11	11	11	8
Q5D059;M0R9K1;P61980	11	10	93.0368	3.16694	Heterogeneous nuclear ribonucleoprotein K OS=Rattus norvegicus GN=Hnrnpk PE=1 SV=1	4436.73	3990.34	2842.33	9001.49	11	7	8	8
Q5M9H4;P13638	10	10	122.672	2.23854	Sodium/potassium-transporting ATPase subunit beta OS=Rattus norvegicus GN=Atp1b2 PE=2 SV=1	28754.2	27101.1	25299.2	56633.4	13	13	15	8
Q8VHK2;D3ZE17	10	10	60.2163	1.40661	Caskin-1 OS=Rattus norvegicus GN=Caskin1 PE=1 SV=1	1342.36	1213.77	1272.43	954.321	8	7	9	6
Q9ERH3	10	10	77.3066	1.55603	WD repeat-containing protein 7 OS=Rattus norvegicus GN=Wdr7 PE=1 SV=1	4142.38	3704	3438.82	2662.15	8	9	10	5
Q9JJM9;D3ZDH8;D3ZT07	11	10	104.941	1.28211	Septin-5 OS=Rattus norvegicus GN=Sept5 PE=1 SV=2	8612.54	7735.48	7795.06	9917.77	8	10	9	9
Q9QZA2;A0A140TAA4	10	10	67.283	1.47894	Programmed cell death 6-interacting protein OS=Rattus norvegicus GN=Pdcd6ip PE=1 SV=2	3424.83	3274.74	3379.01	4843.13	10	8	10	5
Q9Z1E1;A0A0G2JU52	10	10	66.1045	1.75265	Flotillin-1 OS=Rattus norvegicus GN=Flot1 PE=2 SV=2	1762.4	1961.54	1660.12	2909.62	9	7	7	5
Q02563	10	10	96.9664	1.59315	Synaptic vesicle glycoprotein 2A OS=Rattus norvegicus GN=Sv2a PE=1 SV=2	17782.9	17948	18391.3	28330.8	11	10	13	7
Q62733	10	10	81.516	1.69179	Lamina-associated polypeptide 2, isoform beta OS=Rattus norvegicus GN=Tmpo PE=1 SV=3	4419.72	3717.17	3591.89	6076.71	8	10	7	8
Q62952	18	10	198.678	1.50863	Dihydropyrimidinase-related protein 3 OS=Rattus norvegicus GN=Dpysl3 PE=1 SV=2	7267.24	6477.14	6711.71	9771.6	11	11	11	5
Q63372;M0RBN6;Q63373	11	10	71.0334	1.44389	Neurexin-1 OS=Rattus norvegicus GN=Nrxn1 PE=1 SV=3	1509.31	1485.89	1558.81	2145.47	6	7	6	6
Q64542	30	10	327.201	1.66555	Plasma membrane calcium-transporting ATPase 4 OS=Rattus norvegicus GN=Atp2b4 PE=1 SV=1	4911.57	5087.71	4821.53	8030.52	9	11	10	2
A0A0G2JUX5;D3ZYS1;Q68A21	14	9	123.817	1.39011	Transcriptional activator protein Pur-beta OS=Rattus norvegicus GN=Purb PE=1 SV=1	4424.76	4456.29	5481.4	6150.89	8	8	10	5
A0A0G2JWK6	9	9	69.2128	4.57368	APC membrane recruitment protein 2 OS=Rattus norvegicus GN=Amer2 PE=1 SV=1	7931.1	8066.88	9169.11	2004.76	10	8	5	1
A0A0G2K930;A0A0G2JUN6;A0A0G2K867;F1LXL6;P09527;Q9ERC5	10	9	114.79	1.92476	Ras-related protein Rab-7a OS=Rattus norvegicus GN=Rab7a PE=1 SV=1	12878.2	13867	14556.5	24787.4	11	11	11	10
D4A055;A0A0G2K4U4;G3V6K8;P54283	12	9	109.105	1.61021	Voltage-dependent L-type calcium channel subunit beta-4 OS=Rattus norvegicus GN=Cacnb4 PE=1 SV=2	4865.63	4254.56	4730.7	6850.75	10	8	8	3
F1LMZ8;A0A0G2JWX1;D3Z950	10	9	70.7789	1.55255	26S proteasome non-ATPase regulatory subunit 11 OS=Rattus norvegicus GN=Psmd11 PE=1 SV=2	2300.45	3360.25	2941.67	3571.55	5	6	7	5
F1LX07;A0A0G2K2J7;F1LZW6	10	9	76.5538	2.13145	Solute carrier family 25 member 12 OS=Rattus norvegicus GN=Slc25a12 PE=1 SV=3	3173.16	2438.92	3136.1	5198.42	7	8	6	7
F1M7V6;Q1WIM1	9	9	99.6084	2.10578	Cell adhesion molecule 4 OS=Rattus norvegicus GN=Cadm4 PE=1 SV=2	8863.42	8798.83	8543.19	17990.1	12	12	12	6
G3V6W6	9	9	65.3896	1.93912	Proteasome 26S subunit, ATPase 6 OS=Rattus norvegicus GN=Psmc6 PE=1 SV=1	4539.14	5557.86	5045.54	8801.92	6	8	9	6
O08651	11	9	91.7335	2.20203	D-3-phosphoglycerate dehydrogenase OS=Rattus norvegicus GN=Phgdh PE=1 SV=3	5606.4	5494.39	6141.18	12098.8	9	10	10	6
O88767;Q5BKC3	9	9	93.9413	1.24631	Protein DJ-1 OS=Rattus norvegicus GN=Park7 PE=1 SV=1	2995.27	3002.19	3498.23	3733.02	12	11	12	9
P04905;A0A0G2JZ09;A0A0G2K6L4;B0BN47;D3ZVQ8;F1LXL7;G3V8H3;G3V983	13	9	111.745	1.70489	Glutathione S-transferase Mu 1 OS=Rattus norvegicus GN=Gstm1 PE=1 SV=2	6263.2	5945.59	6774.15	10136.6	7	6	9	5
P09626;F1LRK1	16	9	149.488	1.3129	Potassium-transporting ATPase alpha chain 1 OS=Rattus norvegicus GN=Atp4a PE=1 SV=3	2587.17	3190.5	3396.68	2616.05	2	3	5	1
P16036;G3V741;Q6IRH6	9	9	64.4816	3.30782	Phosphate carrier protein, mitochondrial OS=Rattus norvegicus GN=Slc25a3 PE=1 SV=1	7925.72	6327.54	7857.04	20930.3	7	8	7	5
P31016;A0A0G2K7F5	12	9	90.4549	1.7211	Disks large homolog 4 OS=Rattus norvegicus GN=Dlg4 PE=1 SV=1	3642.87	3286.39	3561.53	5656.2	11	7	8	2
P31596;G3V6R0	12	9	156.125	1.22349	Excitatory amino acid transporter 2 OS=Rattus norvegicus GN=Slc1a2 PE=1 SV=2	33215.6	32855.3	27148.3	27834.8	13	14	12	8
P40329	10	9	61.6408	2.03514	Arginine--tRNA ligase, cytoplasmic OS=Rattus norvegicus GN=Rars PE=1 SV=2	3349.82	3541.41	3109.31	6327.87	4	7	4	6
P47728	11	9	108.835	1.27706	Calretinin OS=Rattus norvegicus GN=Calb2 PE=1 SV=1	16436.2	14585.9	17695.9	18627.2	8	8	11	6
P47860;A0A0A0MXY5	12	9	117.654	1.06308	ATP-dependent 6-phosphofructokinase, platelet type OS=Rattus norvegicus GN=Pfkp PE=1 SV=2	2570.06	2466.66	2582.59	2429.33	9	10	12	3
P52296;F2Z3Q8	9	9	71.8686	1.84005	Importin subunit beta-1 OS=Rattus norvegicus GN=Kpnb1 PE=1 SV=1	3615.09	4211	4319.77	2347.63	9	9	6	3
P70566	9	9	79.6111	1.48039	Tropomodulin-2 OS=Rattus norvegicus GN=Tmod2 PE=1 SV=1	4547.55	4823.96	4846.63	3273.9	7	9	11	3
P81155	11	9	115.24	1.55668	Voltage-dependent anion-selective channel protein 2 OS=Rattus norvegicus GN=Vdac2 PE=1 SV=2	15001.8	12696.7	14615.9	19764.7	9	8	8	5
P82471;D4AE68	17	9	177.924	2.17381	Guanine nucleotide-binding protein G(q) subunit alpha OS=Rattus norvegicus GN=Gnaq PE=2 SV=2	19678.3	21204.1	20410.2	42776.9	10	10	9	7
Q2PQA9	17	9	116.811	1.7803	Kinesin-1 heavy chain OS=Rattus norvegicus GN=Kif5b PE=1 SV=1	6436.73	7973	7862.23	11459.3	4	7	7	7
Q5FVJ0;A0A0G2K6A9	10	9	66.2026	1.30608	Protein RUFY3 OS=Rattus norvegicus GN=Rufy3 PE=1 SV=1	4289.17	4002.46	3749.69	4897.41	8	6	7	4
Q5M7U6	10	9	86.4815	1.3307	Actin-related protein 2 OS=Rattus norvegicus GN=Actr2 PE=2 SV=1	4552.96	4571.93	4139.14	5507.96	9	10	8	2
Q5RJQ4;A0A0G2JWM2	9	9	75.2286	1.29125	NAD-dependent protein deacetylase sirtuin-2 OS=Rattus norvegicus GN=Sirt2 PE=1 SV=1	6499.27	5164.42	6668.56	5408.23	7	5	8	3
Q5XI78	14	9	93.62	1.44041	2-oxoglutarate dehydrogenase, mitochondrial OS=Rattus norvegicus GN=Ogdh PE=1 SV=1	3374.55	4150.29	3496.8	4860.75	6	8	8	5
Q6MG49;A0A0G2K7C1	9	9	58.672	2.16908	Large proline-rich protein BAG6 OS=Rattus norvegicus GN=Bag6 PE=1 SV=2	2866.85	3948.27	3061.07	6218.42	6	8	8	4
Q6MG60;O08557	9	9	75.3464	1.73964	N(G),N(G)-dimethylarginine dimethylaminohydrolase 2 OS=Rattus norvegicus GN=Ddah2 PE=1 SV=1	2776.76	2441.28	2303.04	4006.46	11	8	8	4
Q6PCT3	9	9	71.2021	1.71773	Tumor protein D54 OS=Rattus norvegicus GN=Tpd52l2 PE=1 SV=1	4605.21	5105.04	4726.41	7910.51	6	8	6	5
Q6RUV5;A0A0G2K0X4;M0R5T4;Q5U1Y2;Q9JJL4	10	9	123.636	2.33968	Ras-related C3 botulinum toxin substrate 1 OS=Rattus norvegicus GN=Rac1 PE=1 SV=1	31939.7	32101.6	27728	64874.6	10	10	9	12
Q9EPH8;A0A0G2JZS2;B5DF80;D3ZAS7;D3ZSR2;D4A233;D4A5H0;G3V9N0	10	9	79.4756	1.34703	Polyadenylate-binding protein 1 OS=Rattus norvegicus GN=Pabpc1 PE=1 SV=1	5620.83	6066.38	5586.11	7524.68	5	7	7	5
Q9WU34;F1LMH0	9	9	75.1165	1.30838	Neuronal-specific septin-3 OS=Rattus norvegicus GN=Sept3 PE=1 SV=2	4959.47	5507.98	5426.91	6488.87	6	9	10	2
Q9Z0U4;B5D5S8;Q5CC43;Q5CC44;Q924M0	9	9	60.3739	1.45561	Gamma-aminobutyric acid type B receptor subunit 1 OS=Rattus norvegicus GN=Gabbr1 PE=1 SV=1	2008.37	1868.73	1914.5	2720.14	8	6	6	5
Q66HA8	11	9	75.9732	3.30093	Heat shock protein 105 kDa OS=Rattus norvegicus GN=Hsph1 PE=1 SV=1	1234.72	2428.38	1651.13	735.664	5	8	4	3
Q811T3;F1LP15;Q01956;Q5PXK5	9	9	58.7551	1.60875	Kv3.3c voltage gated potassium channel subunit splice variant C OS=Rattus norvegicus GN=Kcnc3 PE=1 SV=1	4055.43	3793.39	3555.79	5720.38	8	8	6	4
Q08163	10	9	84.5018	1.44479	Adenylyl cyclase-associated protein 1 OS=Rattus norvegicus GN=Cap1 PE=1 SV=3	4662.73	5647.22	5178.8	6736.68	8	9	10	7
Q08877	21	9	214.087	1.804	Dynamin-3 OS=Rattus norvegicus GN=Dnm3 PE=1 SV=2	2982.55	3019.71	3133.35	5380.53	6	8	6	3
Q62634;G3V851;Q62795;Q7TSF2;Q9JI12	9	9	103.124	2.58156	Vesicular glutamate transporter 1 OS=Rattus norvegicus GN=Slc17a7 PE=1 SV=1	19619.8	19089.5	17374.7	44853.8	12	11	9	7
Q63531;A0A0G2JXA6;D3Z8E0;F1LXV0;F1LYL8;F1M7N7	9	9	68.6074	1.80733	Ribosomal protein S6 kinase alpha-1 OS=Rattus norvegicus GN=Rps6ka1 PE=1 SV=1	2154.56	1881.65	2040.45	3400.77	9	7	8	3
Q63564	10	9	95.3836	1.54907	Synaptic vesicle glycoprotein 2B OS=Rattus norvegicus GN=Sv2b PE=1 SV=1	7676.31	8352.01	8272.07	11891.1	12	9	10	5
Q63716;A0A0G2K3Z9	10	9	111.063	1.69321	Peroxiredoxin-1 OS=Rattus norvegicus GN=Prdx1 PE=1 SV=1	12088.7	10757.9	10562.2	17884.1	11	11	11	9
A0A0G2K0M8	34	8	418.381	1.63262	Neural cell adhesion molecule 1 OS=Rattus norvegicus GN=Ncam1 PE=1 SV=1	9971.42	10132.2	9905.14	16171.4	10	10	10	8
A0A0G2K7P9;A0A0G2K7R3;F1M8G9	8	8	50.3394	1.18708	Neural cell adhesion molecule 2 OS=Rattus norvegicus GN=Ncam2 PE=1 SV=1	1473.28	1553.53	1582.68	1748.9	4	6	8	4
A0A0G2K9L2;D4A6C9	9	8	62.3295	1.55599	Target of myb1-like 2 membrane-trafficking protein OS=Rattus norvegicus GN=Tom1l2 PE=1 SV=1	2386.96	2256.17	2237.81	3482	7	5	8	5
A0A140TAA1	10	8	98.2365	1.30046	Immunoglobulin superfamily, member 8 OS=Rattus norvegicus GN=Igsf8 PE=1 SV=1	10421.1	11401.7	11412.2	13552.3	9	8	6	8
A1A5P0	8	8	67.7749	2.28737	Cdc42 effector protein 1 OS=Rattus norvegicus GN=Cdc42ep1 PE=1 SV=1	1992.86	1967.99	1810.56	4141.43	8	8	8	5
B0BNJ1	8	8	53.7273	2.52472	LOC683667 protein OS=Rattus norvegicus GN=Sri PE=1 SV=1	15330.3	15158.6	16782.7	6647.36	6	8	4	5
B3GNI6;A0A0G2JUL7;D3ZHG7	18	8	176.105	1.38272	Septin-11 OS=Rattus norvegicus GN=Sept11 PE=1 SV=1	4460.68	4431.44	4530.92	6127.46	9	5	7	5
F1LQ26;Q9Z1C7	8	8	51.383	1.21902	Rap guanine nucleotide exchange factor 4 OS=Rattus norvegicus GN=Rapgef4 PE=1 SV=3	2357.59	2016.08	2242.45	1934.01	6	5	8	2
G3V8A5	8	8	51.2924	1.38768	VPS35 retromer complex component OS=Rattus norvegicus GN=Vps35 PE=1 SV=1	3571.21	3394	3743.99	2698.02	6	5	6	5
G3V8T5	9	8	62.3886	1.66097	RuvB-like helicase OS=Rattus norvegicus GN=Ruvbl2 PE=1 SV=1	1542.63	1796.77	1750.63	2562.26	6	8	5	5
G3V8V3;P09812	14	8	107.324	1.80286	Alpha-1,4 glucan phosphorylase OS=Rattus norvegicus GN=Pygm PE=1 SV=1	2537.57	2639.11	1954.95	1463.84	5	6	7	0
G3V9R8;A0A0G2JXW4;A0A0G2K7B3;A0A140TAI3	8	8	58.9719	1.96218	Heterogeneous nuclear ribonucleoprotein C OS=Rattus norvegicus GN=Hnrnpc PE=1 SV=2	4139.96	3826.95	3733.87	7326.51	5	5	8	5
G3V936;Q8VHF5	8	8	92.1086	1.78359	Citrate synthase OS=Rattus norvegicus GN=Cs PE=1 SV=1	7711.44	5706.87	8232.54	10178.7	12	11	10	9
M0RAX4;D3ZZ54;P62882	9	8	81.9408	1.26602	Guanine nucleotide-binding protein subunit beta-5 OS=Rattus norvegicus GN=Gnb5 PE=4 SV=2	3201.43	3512.21	3245.38	4053.08	10	10	8	4
O35509;A0A0G2JZR4;P62494	10	8	105.666	3.2113	Ras-related protein Rab-11B OS=Rattus norvegicus GN=Rab11b PE=1 SV=4	9984.97	10832.1	11305.9	32064.7	10	10	10	9
O35921;F1LR26	10	8	117.035	1.25545	Excitatory amino acid transporter 4 OS=Rattus norvegicus GN=Slc1a6 PE=1 SV=1	43156.3	46289.7	47839	38105.1	12	11	10	5
O88761;A0A0G2JTW5;G3V8B6	8	8	54.587	1.66013	26S proteasome non-ATPase regulatory subunit 1 OS=Rattus norvegicus GN=Psmd1 PE=1 SV=1	1459.53	2049.95	1799.56	2423.02	4	9	6	2
P04897;D3ZSS5;D4AA42;P29348;Q5EEY3	15	8	188.093	2.62631	Guanine nucleotide-binding protein G(i) subunit alpha-2 OS=Rattus norvegicus GN=Gnai2 PE=1 SV=3	9625.52	9913.85	8299.34	21796.6	8	10	10	6
P08082	8	8	103.052	1.68217	Clathrin light chain B OS=Rattus norvegicus GN=Cltb PE=1 SV=1	15749.1	13597.7	12575.1	21153.5	13	13	13	13
P11598;A0A0H2UHM5	8	8	65.222	1.60475	Protein disulfide-isomerase A3 OS=Rattus norvegicus GN=Pdia3 PE=1 SV=2	3184.06	2844.97	3531.64	4565.47	8	8	9	8
P11730;F1M3F8	17	8	206.025	1.14746	Calcium/calmodulin-dependent protein kinase type II subunit gamma OS=Rattus norvegicus GN=Camk2g PE=1 SV=1	7259.76	6326.79	6347.47	6979.74	6	8	7	5
P18418	8	8	57.8885	1.42208	Calreticulin OS=Rattus norvegicus GN=Calr PE=1 SV=1	2501.61	2073.22	2441.73	2948.29	7	0	8	2
P25113;F1M1Y1;P16290	10	8	117.243	1.0679	Phosphoglycerate mutase 1 OS=Rattus norvegicus GN=Pgam1 PE=1 SV=4	12260.7	12417.7	12601.2	11800	12	13	13	7
P26772;A0A0G2JTG1	8	8	63.0554	1.26033	10 kDa heat shock protein, mitochondrial OS=Rattus norvegicus GN=Hspe1 PE=1 SV=3	5087.86	4724.84	5954.86	5749.03	9	5	6	3
P29476;D3ZEW7;F1LQL1	8	8	54.4555	2.34321	Nitric oxide synthase, brain OS=Rattus norvegicus GN=Nos1 PE=1 SV=1	1924.17	1996.32	1906.33	4466.92	9	7	8	1
P30191;G3V6G3	9	8	83.0448	1.37554	Gamma-aminobutyric acid receptor subunit alpha-6 OS=Rattus norvegicus GN=Gabra6 PE=1 SV=1	9143.71	8375.37	8867.38	11520.6	9	11	10	6
P31423;A0A0G2K5N4;D3ZMI1;F1LXP2	12	8	82.7449	1.61743	Metabotropic glutamate receptor 4 OS=Rattus norvegicus GN=Grm4 PE=1 SV=1	4598.11	4829.87	4555.57	7368.34	4	4	3	5
P54311;P52287	16	8	213.186	2.26412	Guanine nucleotide-binding protein G(I)/G(S)/G(T) subunit beta-1 OS=Rattus norvegicus GN=Gnb1 PE=1 SV=4	57418.9	62361.5	45485.6	102985	11	11	11	8
P60901;A0A0G2K0D7	8	8	60.8193	1.46755	Proteasome subunit alpha type-6 OS=Rattus norvegicus GN=Psma6 PE=1 SV=1	2197.21	2961.87	3013.86	3224.51	4	9	6	2
P62161;D4ABV5;Q5U206	9	8	122.472	1.19787	Calmodulin OS=Rattus norvegicus GN=Calm1 PE=1 SV=2	28452.5	28206.9	26563	23752.6	11	11	10	8
P62630;F1M6C2;M0R757	15	8	176.301	1.48551	Elongation factor 1-alpha 1 OS=Rattus norvegicus GN=Eef1a1 PE=2 SV=1	14300.8	14916.5	16102.7	21244	9	10	9	5
P97710;Q499T3	8	8	101.504	1.06218	Tyrosine-protein phosphatase non-receptor type substrate 1 OS=Rattus norvegicus GN=Sirpa PE=1 SV=1	14174	15055.3	14625.7	15028.6	13	12	12	5
Q5BJS7;A0A140TAJ0;D3ZGN2;D3ZLA3;D3ZWR4;D4ACG7;F1M0Z3;H1UBN0	10	8	79.6746	1.15259	Copine-9 OS=Rattus norvegicus GN=Cpne9 PE=2 SV=1	4248.08	4618.96	4896.29	4587.59	8	7	7	7
Q5PPN4;A0A0G2K7B9	9	8	78.9056	1.34739	Carbonic anhydrase-related protein OS=Rattus norvegicus GN=Ca8 PE=1 SV=3	5038.5	4730.4	5177.73	6373.67	10	10	8	2
Q5RKI0	8	8	57.5345	1.14204	WD repeat-containing protein 1 OS=Rattus norvegicus GN=Wdr1 PE=1 SV=3	3182.75	3300.5	3634.82	3601.43	6	8	6	2
Q5XI32;A0A0G2JYB1	8	8	68.6263	1.63998	F-actin-capping protein subunit beta OS=Rattus norvegicus GN=Capzb PE=1 SV=1	5429.93	5639.99	5235.77	8586.54	9	10	9	3
Q5YLM1	10	8	69.166	1.56144	Sn1-specific diacylglycerol lipase alpha OS=Rattus norvegicus GN=Dagla PE=1 SV=1	2381.91	2549.03	2503.32	3719.21	6	8	7	7
Q6GMN2	8	8	56.6552	2.70497	Brain-specific angiogenesis inhibitor 1-associated protein 2 OS=Rattus norvegicus GN=Baiap2 PE=1 SV=1	3872.25	3402.27	3586.05	9203.03	6	4	7	2
Q6P503	10	8	84.0652	1.75733	ATPase H+-transporting V1 subunit D OS=Rattus norvegicus GN=Atp6v1d PE=1 SV=1	5961.24	5482.14	6268.3	9633.94	10	7	10	2
Q6PCU2;G3V7L8	9	8	95.0158	1.35559	V-type proton ATPase subunit E 1 OS=Rattus norvegicus GN=Atp6v1e1 PE=1 SV=1	15540.4	16945.9	17677.4	13040.4	11	9	10	5
Q8K4Y5	10	8	66.8257	1.34947	Leucine-rich glioma-inactivated protein 1 OS=Rattus norvegicus GN=Lgi1 PE=1 SV=1	3724.16	3634.45	2833.6	3823.85	8	6	4	3
Q9R063;A0A0G2JSS8	8	8	77.0139	1.19703	Peroxiredoxin-5, mitochondrial OS=Rattus norvegicus GN=Prdx5 PE=1 SV=1	7100.38	6191.44	7411.33	6638.81	10	10	10	5
Q9Z2S9;A0A0G2JXA8;Q5XIW9	10	8	70.9796	1.35779	Flotillin-2 OS=Rattus norvegicus GN=Flot2 PE=1 SV=1	2572.51	2671.62	2654.92	3492.94	6	5	9	4
Q68FP1	8	8	50.1179	1.52035	Gelsolin OS=Rattus norvegicus GN=Gsn PE=1 SV=1	2622.59	2921.4	2482.22	3773.84	5	6	2	2
Q641Z6;Q4V8H8;Q8R3Z7	15	8	118.743	1.61655	EH domain-containing protein 1 OS=Rattus norvegicus GN=Ehd1 PE=1 SV=1	3454.54	3594.88	3599.04	5584.42	9	8	8	4
Q812E9;A0A1B0GWN8	9	8	137.547	1.94512	Neuronal membrane glycoprotein M6-a OS=Rattus norvegicus GN=Gpm6a PE=1 SV=1	52147.2	59342.4	52192.6	101433	14	15	14	9
Q05962;Q6P9Y4	15	8	176.839	1.5443	ADP/ATP translocase 1 OS=Rattus norvegicus GN=Slc25a4 PE=1 SV=3	15820.8	12834.6	16807.4	19820.5	10	8	8	7
Q62747	9	8	67.013	1.81646	Synaptotagmin-7 OS=Rattus norvegicus GN=Syt7 PE=1 SV=1	2213.78	2190.36	2346.35	3978.71	8	4	8	3
Q63569;Q6P6U2	9	8	88.4319	1.43652	26S protease regulatory subunit 6A OS=Rattus norvegicus GN=Psmc3 PE=2 SV=1	2135.37	2969.03	2933.97	3067.49	7	9	8	4
Q63881	8	8	72.9191	1.79442	Potassium voltage-gated channel subfamily D member 2 OS=Rattus norvegicus GN=Kcnd2 PE=1 SV=1	6118.37	7617.09	8089.31	4508.04	11	8	9	7
Q64560	10	8	79.431	1.13478	Tripeptidyl-peptidase 2 OS=Rattus norvegicus GN=Tpp2 PE=2 SV=3	6298.35	6374.32	6500.35	5728.27	4	9	7	6
A0A0G2JSR0;Q9R1Z0	9	7	88.9243	2.3611	Voltage-dependent anion-selective channel protein 3 OS=Rattus norvegicus GN=Vdac3 PE=1 SV=1	4869.14	4278.9	4202.51	9922.55	6	7	6	6
A0A0G2JTH4;P97829	7	7	66.2688	2.59974	Leukocyte surface antigen CD47 OS=Rattus norvegicus GN=Cd47 PE=1 SV=1	13964.8	14406.8	14377.2	36304.9	7	7	7	8
A0A0G2JUG7	12	7	90.3007	1.85585	IQ motif and Sec7 domain 1 OS=Rattus norvegicus GN=Iqsec1 PE=1 SV=1	10944.6	10662.9	10684.5	19788.8	6	5	6	6
A0A0G2JZF0;B5DEG8	7	7	42.5573	1.16545	SEC24 homolog C, COPII coat complex component OS=Rattus norvegicus GN=Sec24c PE=1 SV=1	1190.89	1242.68	1171.34	1066.27	7	6	4	4
A0A0G2K1I6;A0A0G2JY82;P56603	7	7	71.6143	2.34712	Secretory carrier-associated membrane protein OS=Rattus norvegicus GN=Scamp1 PE=1 SV=1	9008.68	10140.1	9488.53	21144.5	9	9	8	5
A0A0G2K5D5;D3ZMS4	7	7	43.8436	1.93	Rho GTPase-activating protein 26 OS=Rattus norvegicus GN=Arhgap26 PE=1 SV=1	4546.81	4759.15	4227.78	8159.59	4	4	7	3
A0A0G2K293;D4A2V0;Q9Z0J8	8	7	81.4206	2.01634	Neuronal growth regulator 1 OS=Rattus norvegicus GN=Negr1 PE=4 SV=1	9770.57	9203.94	9907.15	18558.3	7	7	9	7
A0A0G2K657;F1M2I5;P32736	10	7	100.871	1.65177	Opioid-binding protein/cell adhesion molecule OS=Rattus norvegicus GN=Opcml PE=4 SV=1	3547.2	3973.34	3476.7	5742.69	7	6	8	3
B2GV06	8	7	63.2741	1.38294	Succinyl-CoA:3-ketoacid coenzyme A transferase 1, mitochondrial OS=Rattus norvegicus GN=Oxct1 PE=1 SV=1	1703.49	1394.18	1928.06	1856.77	8	6	8	3
B2GV38	8	7	69.1388	1.91861	Ubiquitin-like protein 4A OS=Rattus norvegicus GN=Ubl4a PE=2 SV=1	3481.31	4262.9	3669.41	6679.28	5	7	8	4
B5DFK6	8	7	58.8759	1.26785	Adaptor-related protein complex 3, delta 1 subunit OS=Rattus norvegicus GN=Ap3d1 PE=1 SV=1	1434.46	1607.93	1579.74	1268.24	8	8	5	0
D3ZBN0	8	7	96.971	3.45988	Histone H1.5 OS=Rattus norvegicus GN=Hist1h1b PE=1 SV=1	35683.8	30285.1	29374.4	10313.6	11	11	11	5
D3ZD09;D3ZSB0	8	7	54.3185	1.49483	Cytochrome c oxidase subunit OS=Rattus norvegicus GN=Cox6b1 PE=1 SV=1	7679.95	6374.18	5137.68	7015.84	4	4	4	4
D3ZEI4	7	7	69.2958	1.66233	Uncharacterized protein OS=Rattus norvegicus GN=Hepacam PE=1 SV=2	6384.97	5266.1	5819.02	8753.99	9	7	7	6
E9PT82;A0A0G2JX43;F1M6V8;P58405	7	7	43.0593	1.82157	Striatin-3 OS=Rattus norvegicus GN=Strn3 PE=1 SV=1	1806.77	2080.64	1935.06	3291.16	5	4	4	5
F1LM47	8	7	56.9997	1.82894	Succinate--CoA ligase [ADP-forming] subunit beta, mitochondrial OS=Rattus norvegicus GN=Sucla2 PE=1 SV=1	1832.28	1729.42	2081.66	3163	7	6	6	6
F1LMV9	8	7	56.8991	1.64765	Coronin OS=Rattus norvegicus GN=Coro2b PE=3 SV=3	3554.98	3333.69	3229.68	2157.61	8	6	4	1
F1LN49;A0A0G2K079;Q3ZB98	7	7	55.8101	1.60276	Breast carcinoma-amplified sequence 1 homolog OS=Rattus norvegicus GN=Bcas1 PE=1 SV=1	2714.71	2040.85	2397.46	3270.98	8	8	8	6
F1LTW9	8	7	57.2875	1.32452	EFR3 homolog B OS=Rattus norvegicus GN=Efr3b PE=1 SV=2	2029.73	2104.84	2214.38	1671.84	8	6	7	4
F1M7Y3;A0A0G2K1D2	8	7	58.4425	1.36146	RAP1, GTP-GDP dissociation stimulator 1 (Predicted), isoform CRA_b OS=Rattus norvegicus GN=Rap1gds1 PE=1 SV=2	1750.71	1840.01	2096.63	2383.52	7	8	7	2
F7FG31;A0A0H2UI20;Q9Z2F5	8	7	73.7813	1.85402	C-terminal-binding protein 1 OS=Rattus norvegicus GN=Ctbp1 PE=1 SV=1	5705.14	5317.9	4961.6	9198.89	9	5	6	4
G3V6Q6;Q9JID2	13	7	104.905	1.80268	Guanine nucleotide binding protein, alpha 11 OS=Rattus norvegicus GN=Gna11 PE=1 SV=1	4058.74	4142.74	4184.64	7316.62	3	4	6	4
I6L9G6	10	7	64.6341	2.17843	RCG31562, isoform CRA_c OS=Rattus norvegicus GN=Tardbp PE=1 SV=1	2489.31	2453.93	2212.7	4820.22	4	4	5	5
M0R3N4	7	7	54.2554	1.76837	Vesicle amine transport 1-like OS=Rattus norvegicus GN=Vat1l PE=1 SV=2	2349.88	2406.98	2570.96	4155.45	6	7	8	2
M0R8A4;A0A096MJL2;M0R7M8;Q3B8Q0	9	7	75.4321	1.50089	Microtubule-associated protein RP/EB family member 2 OS=Rattus norvegicus GN=Mapre2 PE=1 SV=2	3124.95	3158.35	3418.73	4690.19	7	6	7	7
O35824;Q5M9H7	7	7	58.3074	2.93469	DnaJ homolog subfamily A member 2 OS=Rattus norvegicus GN=Dnaja2 PE=1 SV=1	3619.8	3994.03	3171.58	9307.6	7	9	5	5
O35964	14	7	113.399	6.04584	Endophilin-A2 OS=Rattus norvegicus GN=Sh3gl1 PE=1 SV=1	13048.8	13656.1	12778	77253.9	3	6	5	0
P04642	9	7	85.4874	1.73305	L-lactate dehydrogenase A chain OS=Rattus norvegicus GN=Ldha PE=1 SV=1	6546.35	6805.7	7767.25	11345.2	8	8	8	4
P07171	8	7	81.6917	1.47585	Calbindin OS=Rattus norvegicus GN=Calb1 PE=1 SV=2	10588.2	9481.08	10601.6	13992.6	9	7	6	3
P07825;A0A0G2KAD8	7	7	69.9105	3.47317	Synaptophysin OS=Rattus norvegicus GN=Syp PE=1 SV=1	21576.1	22318.9	16706.6	58025	8	6	4	6
P08081;A0A0G2JYW3	8	7	110.198	1.61596	Clathrin light chain A OS=Rattus norvegicus GN=Clta PE=1 SV=1	12402.6	12683.8	12550.2	20042.1	13	13	10	13
P12369;A0A0G2K5G0;Q4KLG5	10	7	80.5973	1.23292	cAMP-dependent protein kinase type II-beta regulatory subunit OS=Rattus norvegicus GN=Prkar2b PE=1 SV=3	1772.69	1891.55	2149.88	2185.59	3	4	5	1
P13383;Q5U328	8	7	71.6989	1.36951	Nucleolin OS=Rattus norvegicus GN=Ncl PE=1 SV=3	4329.87	3945.22	3889.44	5326.63	8	10	7	0
P15178	7	7	43.9163	2.04692	Aspartate--tRNA ligase, cytoplasmic OS=Rattus norvegicus GN=Dars PE=2 SV=1	2276.6	2700.83	2462.09	4660.02	4	5	4	3
P19527	12	7	91.8688	2.14739	Neurofilament light polypeptide OS=Rattus norvegicus GN=Nefl PE=1 SV=3	1985.82	2170.46	2021.66	4264.33	6	6	4	2
P23978	7	7	63.3822	2.70519	Sodium- and chloride-dependent GABA transporter 1 OS=Rattus norvegicus GN=Slc6a1 PE=1 SV=1	14054.3	12443.3	12258.3	33160.9	6	5	7	6
P26453	7	7	85.7351	2.12225	Basigin OS=Rattus norvegicus GN=Bsg PE=1 SV=2	11977.2	12712.3	10470.6	22221.1	7	8	8	7
P28037;A0A0G2K0D8;M0R8T2	8	7	55.7963	1.6793	Cytosolic 10-formyltetrahydrofolate dehydrogenase OS=Rattus norvegicus GN=Aldh1l1 PE=1 SV=3	1160.87	1089.28	1399.97	833.665	7	4	5	0
P35565	7	7	53.2242	1.53656	Calnexin OS=Rattus norvegicus GN=Canx PE=1 SV=1	4914.34	4375.94	4727.14	6723.87	7	5	7	2
P35704;A0A0G2JSH9	7	7	78.1479	2.00544	Peroxiredoxin-2 OS=Rattus norvegicus GN=Prdx2 PE=1 SV=3	13601.8	13081.9	13379.6	26235	9	9	10	7
P41542	7	7	52.0175	2.1991	General vesicular transport factor p115 OS=Rattus norvegicus GN=Uso1 PE=1 SV=1	1903.69	2208.82	1802.2	3963.21	5	8	7	5
P50399	13	7	128.578	1.16599	Rab GDP dissociation inhibitor beta OS=Rattus norvegicus GN=Gdi2 PE=1 SV=2	10250.5	9848.91	10645.3	9129.85	7	5	6	3
P50503	7	7	51.5328	1.93535	Hsc70-interacting protein OS=Rattus norvegicus GN=St13 PE=1 SV=1	3352.95	3137.74	3529.05	6072.61	0	3	8	5
P60203	9	7	108.986	2.40051	Myelin proteolipid protein OS=Rattus norvegicus GN=Plp1 PE=1 SV=2	63472.8	36350.8	40202.2	87260.2	10	10	9	8
P61983	15	7	225.51	1.53972	14-3-3 protein gamma OS=Rattus norvegicus GN=Ywhag PE=1 SV=2	16586.6	15779	17616.5	24295.1	12	11	12	6
P62198	7	7	59.4503	1.70067	26S protease regulatory subunit 8 OS=Rattus norvegicus GN=Psmc5 PE=1 SV=1	4204.35	3682.88	2791.98	4748.24	4	7	8	3
P62898;D4A5L9	7	7	77.6358	3.062	Cytochrome c, somatic OS=Rattus norvegicus GN=Cycs PE=1 SV=2	21367.5	22665.3	22976.7	65427.4	10	8	9	5
P63004	8	7	55.5739	1.06612	Platelet-activating factor acetylhydrolase IB subunit alpha OS=Rattus norvegicus GN=Pafah1b1 PE=1 SV=2	4683.42	4520.71	4796.77	4819.62	5	6	5	1
P63095;M0R9J4;Q63803	9	7	77.5139	2.18617	Guanine nucleotide-binding protein G(s) subunit alpha isoforms short OS=Rattus norvegicus GN=Gnas PE=1 SV=1	6100.62	6647.73	6470.23	13337	5	7	6	6
P63259;A0A0G2K3K2;P60711	30	7	403.05	1.42879	Actin, cytoplasmic 2 OS=Rattus norvegicus GN=Actg1 PE=1 SV=1	147671	210990	196439	155786	9	10	9	5
P63331;A0A0G2JYA4;P62716	7	7	52.7306	1.1027	Serine/threonine-protein phosphatase 2A catalytic subunit alpha isoform OS=Rattus norvegicus GN=Ppp2ca PE=1 SV=1	5794.35	5552.09	5779.92	5254.69	5	7	7	4
Q3KR86;A0A0G2JVH4;A0A140TAG5	7	7	50.189	2.17825	MICOS complex subunit Mic60 (Fragment) OS=Rattus norvegicus GN=Immt PE=1 SV=1	4620.51	4637.99	3938.78	8579.65	7	3	4	7
Q4V8H5	8	7	53.5714	1.30847	Aspartyl aminopeptidase OS=Rattus norvegicus GN=Dnpep PE=1 SV=1	3811.3	4986.99	3976.41	4378.56	6	7	4	5
Q5BJT9;A0A0G2JVQ1;P09605;P25809	8	7	65.1632	1.65593	Creatine kinase, mitochondrial 1, ubiquitous OS=Rattus norvegicus GN=Ckmt1 PE=1 SV=1	6791.01	4720.95	5048.53	7817.54	7	6	7	6
Q5EB77	8	7	61.0999	2.68389	Ras-related protein Rab-18 OS=Rattus norvegicus GN=Rab18 PE=2 SV=1	2542.23	2416.57	2350.3	6307.94	7	7	7	3
Q5FVI4	7	7	64.2397	3.64427	Cell cycle exit and neuronal differentiation protein 1 OS=Rattus norvegicus GN=Cend1 PE=1 SV=1	6020.31	4821.73	5043.92	17571.7	8	6	8	5
Q5U2S7	7	7	51.577	1.23688	Proteasome (Prosome, macropain) 26S subunit, non-ATPase, 3 OS=Rattus norvegicus GN=Psmd3 PE=1 SV=1	2790.13	3450.49	2827.07	2789.67	3	7	5	2
Q5U316	9	7	78.8896	2.08165	Ras-related protein Rab-35 OS=Rattus norvegicus GN=Rab35 PE=1 SV=1	5022.71	5611.86	5489.45	10455.5	6	5	5	6
Q5XI73	7	7	65.7666	1.17474	Rho GDP-dissociation inhibitor 1 OS=Rattus norvegicus GN=Arhgdia PE=1 SV=1	3154.86	3063.92	3599.3	3566.11	8	0	6	2
Q6AY84	7	7	51.0598	1.66761	Secernin-1 OS=Rattus norvegicus GN=Scrn1 PE=1 SV=1	3831.21	3673.05	3628.38	6050.7	6	7	5	2
Q6KC51;A0A0G2JTB5;A0A0G2JXC7;A0A0G2K875;A0A0H2UHF9;A0A140TAH7	8	7	66.1058	1.20303	Actin-binding LIM protein 2 OS=Rattus norvegicus GN=Ablim2 PE=1 SV=1	21002	17585	18720.5	21155.3	7	6	7	2
Q8VI04	7	7	43.6319	1.343	Isoaspartyl peptidase/L-asparaginase OS=Rattus norvegicus GN=Asrgl1 PE=1 SV=1	3084.66	3266.27	3113.27	4142.7	6	5	6	5
Q9QXU9;G3V6X7	8	7	59.5295	2.36511	ProSAAS OS=Rattus norvegicus GN=Pcsk1n PE=1 SV=1	4333.02	3898.73	4290.78	9220.95	7	7	7	6
Q9R080;G3V9X2	7	7	43.4819	1.23986	G-protein-signaling modulator 1 OS=Rattus norvegicus GN=Gpsm1 PE=1 SV=2	1070.48	1327.25	1157.45	1282.62	6	5	6	1
Q9Z173;D3ZH59;D4AAL4;F1LRG7	7	7	47.6483	1.90753	Adhesion G protein-coupled receptor L3 OS=Rattus norvegicus GN=Adgrl3 PE=1 SV=1	3428.77	3564.04	3683.32	6540.47	6	5	5	8
Q68FR6	7	7	57.2807	1.27028	Elongation factor 1-gamma OS=Rattus norvegicus GN=Eef1g PE=2 SV=3	3313.8	3542.87	2810.11	3569.63	6	8	6	3
Q99MZ8	8	7	67.5972	1.85803	LIM and SH3 domain protein 1 OS=Rattus norvegicus GN=Lasp1 PE=1 SV=1	4976.36	4286.54	4992.62	7964.49	7	7	6	2
Q62784;D3ZBL5	7	7	48.4028	1.34682	Type I inositol 3,4-bisphosphate 4-phosphatase OS=Rattus norvegicus GN=Inpp4a PE=1 SV=1	2793.75	2702.79	2948.7	3640.17	4	4	5	6
Q63347;G3V7L6	7	7	50.7353	2.47703	26S protease regulatory subunit 7 OS=Rattus norvegicus GN=Psmc2 PE=1 SV=3	1466.08	2159.74	2032.99	3631.52	2	7	6	2
Q63377	8	7	107.614	1.26868	Sodium/potassium-transporting ATPase subunit beta-3 OS=Rattus norvegicus GN=Atp1b3 PE=2 SV=1	15774.5	15615.7	12433.8	14541	9	9	8	7
A0A0G2JSU4;A0A0G2JSV0;Q8VBU2	7	6	78.681	1.35804	N-myc downstream regulated gene 2, isoform CRA_b OS=Rattus norvegicus GN=Ndrg2 PE=1 SV=1	14923.9	14430.3	13593.1	18460	8	8	8	6
A0A0G2JZM2;B5DFC3	6	6	36.1548	1.13292	Sec23 homolog A, coat complex II component OS=Rattus norvegicus GN=Sec23a PE=1 SV=1	2285.62	2319.62	2191.89	2047.48	4	4	3	0
A0A0G2K0W9;F1M6I7;P48004	6	6	47.3078	1.72672	Proteasome subunit alpha type OS=Rattus norvegicus GN=Psma7 PE=1 SV=1	2930.3	3464.96	3662.57	5059.81	6	6	4	2
A0A0G2K3V4;A0A096MJY3;G3V6F4;P56558	7	6	42.2408	1.3758	O-linked N-acetylglucosamine (GlcNAc) transferase (UDP-N-acetylglucosamine:polypeptide-N-acetylglucosaminyl transferase), isoform CRA_a OS=Rattus norvegicus GN=Ogt PE=1 SV=1	1019.1	1029.83	994.701	1368.51	4	6	2	2
A0A0G2K350;D4A0E2	7	6	52.111	1.66221	NSF attachment protein gamma OS=Rattus norvegicus GN=Napg PE=1 SV=1	3768.36	4120.61	4590.37	6263.8	5	4	6	3
A0A0G2K459;A0A0G2K7P7	6	6	42.0532	1.47219	Mitochondrial carrier 2 OS=Rattus norvegicus GN=Mtch2 PE=1 SV=1	3203.26	2787.31	3112.84	4103.46	4	5	4	3
A0A0G2K779;G3V931	6	6	47.498	1.51563	Centrosomal protein 76 OS=Rattus norvegicus GN=Cep76 PE=1 SV=1	1833.95	1396.6	1665.3	2116.73	8	6	4	4
A0A0U1RRT8;A0A0U1RRW2;B5DFG5	11	6	101.74	1.65309	Septin 6 OS=Rattus norvegicus GN=Sept6 PE=1 SV=1	3659.23	3307.15	3389.14	2213.58	6	6	6	1
A9CMA6	6	6	48.5592	1.71648	Transmembrane protein 163 OS=Rattus norvegicus GN=Tmem163 PE=1 SV=1	4301.57	4446.39	4720.6	7383.56	5	6	5	4
B0BN93	6	6	43.796	2.51493	26S proteasome non-ATPase regulatory subunit 13 OS=Rattus norvegicus GN=Psmd13 PE=1 SV=1	2086.24	2724.27	2528.43	5246.73	3	5	6	3
B2RZ72	6	6	41.3543	1.03127	Actin-related protein 2/3 complex subunit 4 OS=Rattus norvegicus GN=Arpc4 PE=1 SV=1	5891.89	5765.46	5945.77	5897.04	5	5	5	2
D3Z9N6;D3ZFC3	10	6	73.6428	2.23761	Versican core protein OS=Rattus norvegicus GN=Vcan PE=4 SV=2	3986.05	4794.08	4168.28	8919.21	4	5	2	3
D3Z941	7	6	43.7146	1.35257	Methionyl-tRNA synthetase OS=Rattus norvegicus GN=Mars PE=1 SV=1	2403.29	3250.62	2652.86	2693.78	3	6	3	3
D3ZHI9;A0A0G2JTA1	8	6	55.6541	1.52957	Protein phosphatase 2 regulatory subunit B', epsilon OS=Rattus norvegicus GN=Ppp2r5e PE=1 SV=1	1366.95	1650.99	1710.34	2090.84	5	4	5	0
D3ZII1	6	6	46.03	1.57709	Raftlin family member 2 OS=Rattus norvegicus GN=Rftn2 PE=1 SV=1	2571.03	2746.62	2372.16	3741.1	6	7	5	4
D3ZM69;A0A0G2K162;D3ZAY2;D3ZAY7;D3ZDT1	10	6	76.3679	1.35252	Erythrocyte membrane protein band 4.1-like 2 OS=Rattus norvegicus GN=Epb41l2 PE=1 SV=2	2160.55	2096.79	1906.1	1597.43	5	4	3	3
D3ZU84	6	6	36.1867	1.73956	Syntaxin-binding protein 5-like OS=Rattus norvegicus GN=Stxbp5l PE=1 SV=3	1586.64	1780.02	1471.69	2560.09	2	5	2	3
D3ZWA8	6	6	42.3609	2.99236	Adaptor protein, phosphotyrosine-interacting with PH domain and leucine zipper 1 OS=Rattus norvegicus GN=Appl1 PE=1 SV=3	861.434	801.674	885.586	2398.9	4	5	6	5
D4A0I5;A0A0G2JY26	6	6	51.4122	1.21788	DnaJ (Hsp40) homolog, subfamily C, member 6 (Predicted) OS=Rattus norvegicus GN=Dnajc6 PE=1 SV=1	4253.25	4661.08	4385.2	3827.21	5	5	8	3
D4A8L9	6	6	42.2288	3.29951	BTB domain-containing 17 OS=Rattus norvegicus GN=Btbd17 PE=4 SV=1	2844.3	3797.5	3638.41	9384.78	5	5	6	3
D4A9D6	6	6	42.0217	1.75419	DEAH (Asp-Glu-Ala-His) box polypeptide 9 (Predicted) OS=Rattus norvegicus GN=Dhx9 PE=1 SV=1	2498.46	2841.42	2623.16	1619.79	7	0	6	0
D4ABB2	7	6	63.6448	1.61126	Megalencephalic leukoencephalopathy with subcortical cysts 1 OS=Rattus norvegicus GN=Mlc1 PE=1 SV=1	3384.39	2997.46	3541.46	4829.7	7	7	7	6
F1MAB9;A0A0G2K865	6	6	62.6102	1.62533	Tumor protein D52 OS=Rattus norvegicus GN=Tpd52 PE=1 SV=2	4754.62	5551.45	5724.16	7727.84	7	9	7	5
G3V7P1;A0A0G2JVB6;A0A0G2K4U8	6	6	58.1276	2.05244	Syntaxin-12 OS=Rattus norvegicus GN=Stx12 PE=1 SV=1	4606.53	4313.33	4736.86	8852.87	6	6	6	5
G3V8K2	6	6	88.6028	1.42292	Guanine nucleotide-binding protein subunit gamma OS=Rattus norvegicus GN=Gng3 PE=1 SV=1	24816.4	26748.7	19166.6	18798.4	10	10	8	6
M0R7K1;F1LQV9;Q9Z250	10	6	94.5054	1.52064	Protein lin-7 homolog A OS=Rattus norvegicus GN=Lin7a PE=1 SV=2	6940.88	6754.11	6946.45	10270.6	6	5	6	2
M0RAP5	6	6	53.2409	1.04302	SET-binding factor 1 OS=Rattus norvegicus GN=Sbf1 PE=1 SV=1	1498.42	1493.95	1523.84	1558.22	7	6	6	3
O35095	6	6	41.3272	1.31724	Neurochondrin OS=Rattus norvegicus GN=Ncdn PE=1 SV=2	3603.14	3283.2	2735.37	3462.86	6	5	5	4
O35331;D3Z8P5;G3V647	6	6	40.5171	2.46938	Pyridoxal kinase OS=Rattus norvegicus GN=Pdxk PE=1 SV=1	4729.88	5098.52	4620.5	2064.7	0	5	5	0
O70257;A0A0G2K6Y9;M0R930	6	6	46.4884	1.13503	Syntaxin-7 OS=Rattus norvegicus GN=Stx7 PE=1 SV=4	8626.35	8925.51	9032.69	7958.08	5	4	5	4
O88377;F1LX22;Q9R0I8	6	6	45.5104	2.03737	Phosphatidylinositol 5-phosphate 4-kinase type-2 beta OS=Rattus norvegicus GN=Pip4k2b PE=1 SV=1	2043	2023	1864.77	3799.24	7	5	5	2
O88588;F1LPG3	6	6	43.4985	1.67066	Phosphofurin acidic cluster sorting protein 1 OS=Rattus norvegicus GN=Pacs1 PE=1 SV=1	1748.13	1719.35	1824.89	1092.32	5	6	6	1
P00406	6	6	50.027	2.67922	Cytochrome c oxidase subunit 2 OS=Rattus norvegicus GN=Mtco2 PE=1 SV=3	10085.1	7711.68	10247.8	20661.3	5	5	4	5
P01830	6	6	74.057	1.46634	Thy-1 membrane glycoprotein OS=Rattus norvegicus GN=Thy1 PE=1 SV=1	49311.5	58630.8	41902.5	39984.3	8	9	7	6
P10824	13	6	160.238	2.1985	Guanine nucleotide-binding protein G(i) subunit alpha-1 OS=Rattus norvegicus GN=Gnai1 PE=1 SV=3	9015.28	9893.93	8256.46	18151.8	6	6	7	3
P12075	6	6	57.0889	1.52476	Cytochrome c oxidase subunit 5B, mitochondrial OS=Rattus norvegicus GN=Cox5b PE=1 SV=2	7774.81	5876.31	7379.31	8959.94	8	7	6	1
P16446;D3ZCD4;P53812;R9PXS4	6	6	44.3668	1.32309	Phosphatidylinositol transfer protein alpha isoform OS=Rattus norvegicus GN=Pitpna PE=1 SV=2	3501.49	3912.94	3818.79	4632.79	6	6	5	3
P19511	7	6	63.3377	1.44212	ATP synthase F(0) complex subunit B1, mitochondrial OS=Rattus norvegicus GN=Atp5f1 PE=1 SV=1	5026.02	4115.97	5029.13	5935.73	7	5	6	2
P27653;D3ZZM8;G3V6S5	6	6	36.3272	1.24635	C-1-tetrahydrofolate synthase, cytoplasmic OS=Rattus norvegicus GN=Mthfd1 PE=1 SV=3	1920.74	1793.32	1986.54	2235.11	0	5	5	3
P31647	6	6	45.9155	1.83796	Sodium- and chloride-dependent GABA transporter 3 OS=Rattus norvegicus GN=Slc6a11 PE=1 SV=1	6293.75	5250.91	5600.86	9650.99	5	7	6	5
P33124;A0A0A6YYM0	6	6	42.9006	7.72864	Long-chain-fatty-acid--CoA ligase 6 OS=Rattus norvegicus GN=Acsl6 PE=1 SV=1	1119.19	1230.83	1221.97	159.255	5	6	5	0
P35435;Q6PCU0;Q6QI09	6	6	52.0628	2.45617	ATP synthase subunit gamma, mitochondrial OS=Rattus norvegicus GN=Atp5c1 PE=1 SV=2	2837.8	2492.13	2817.28	6121.09	3	2	3	4
P37377	9	6	101.055	1.64885	Alpha-synuclein OS=Rattus norvegicus GN=Snca PE=1 SV=1	6666.62	7327.76	10613.2	6436.72	7	7	7	3
P45592	8	6	90.6577	1.37392	Cofilin-1 OS=Rattus norvegicus GN=Cfl1 PE=1 SV=3	21593.9	20470	22523.8	28124.1	7	6	5	2
P49804;A0A0G2K6Y1	6	6	66.6709	1.85118	Regulator of G-protein signaling 8 OS=Rattus norvegicus GN=Rgs8 PE=1 SV=2	4611.95	5568.13	5917.28	8537.55	7	9	5	5
P50554	6	6	43.0671	2.14479	4-aminobutyrate aminotransferase, mitochondrial OS=Rattus norvegicus GN=Abat PE=1 SV=3	2000.4	1863.51	1790.49	3840.23	3	6	3	2
P62193	6	6	50.821	2.7237	26S protease regulatory subunit 4 OS=Rattus norvegicus GN=Psmc1 PE=2 SV=1	2514.02	3335.36	3154.56	6847.42	6	7	5	4
P62703;A0A0H2UHX3;D3ZX01;X1WI37	7	6	51.8047	4.60561	40S ribosomal protein S4, X isoform OS=Rattus norvegicus GN=Rps4x PE=2 SV=2	1681.69	1537.93	1456.35	6707.36	6	3	2	3
P63086;P21708	6	6	69.969	6.70678	Mitogen-activated protein kinase 1 OS=Rattus norvegicus GN=Mapk1 PE=1 SV=3	5853.87	5950.79	5193.37	34830.7	6	9	7	0
P63284	6	6	86.86	3.40092	Chaperone protein ClpB OS=Escherichia coli (strain K12) GN=clpB PE=1 SV=1	100634	96089.6	90835.3	308923	10	10	10	9
P67779;D3ZFH6	6	6	55.6226	2.17798	Prohibitin OS=Rattus norvegicus GN=Phb PE=1 SV=1	2787.12	2128.21	2860.04	4635.2	8	8	6	4
P68403;A0A0G2K5Q0;F1LS36;F1LS42	13	6	110.532	1.21011	Protein kinase C beta type OS=Rattus norvegicus GN=Prkcb PE=1 SV=3	2666.87	2441.85	2223.68	2203.82	2	4	6	1
P84245;A0A0G2K0N8;A0A0G2K9I5;D3ZJ08;D3ZK97;M0RBX6;Q6LED0	7	6	66.1372	1.28578	Histone H3.3 OS=Rattus norvegicus GN=H3f3b PE=1 SV=2	53974.4	43690.5	42862.4	55111.6	7	7	7	5
Q4FZT9	7	6	52.7006	1.44525	26S proteasome non-ATPase regulatory subunit 2 OS=Rattus norvegicus GN=Psmd2 PE=1 SV=1	2007.72	2775.82	2449.7	2901.66	7	8	8	0
Q4KM73;A0A0G2JSJ2;A0A0G2JTN5	6	6	56.1845	2.13035	UMP-CMP kinase OS=Rattus norvegicus GN=Cmpk1 PE=1 SV=2	32013.3	25351.2	27311.4	15027.2	5	3	7	0
Q4KM74	7	6	55.4179	2.7045	Vesicle-trafficking protein SEC22b OS=Rattus norvegicus GN=Sec22b PE=1 SV=3	17469.7	19772.6	21107.8	7804.71	4	6	5	5
Q4QRB4	28	6	375.14	2.16341	Tubulin beta-3 chain OS=Rattus norvegicus GN=Tubb3 PE=1 SV=1	26492.7	24218.2	25786.7	52393.9	7	7	7	6
Q4V8F6;Q6AY48;Q6AYU5	6	6	59.412	3.29196	Pcbp2 protein OS=Rattus norvegicus GN=Pcbp2 PE=1 SV=1	4636.04	4391.58	3792.15	12483.6	8	7	7	7
Q5XI77	6	6	44.3212	1.47597	Annexin OS=Rattus norvegicus GN=Anxa11 PE=1 SV=1	1558.23	1813.71	1804.09	2299.91	5	4	6	3
Q6AXT5	6	6	39.0453	1.76954	Ras-related protein Rab-21 OS=Rattus norvegicus GN=Rab21 PE=2 SV=1	3187.48	3194.01	3178.15	5623.85	3	4	4	3
Q6PEC4;A0A0G2K4X8	6	6	42.3997	1.67083	S-phase kinase-associated protein 1 OS=Rattus norvegicus GN=Skp1 PE=1 SV=3	2943.75	2981.11	2623.37	4383.2	4	5	5	2
Q9QXU8;G3V7G0	6	6	42.2639	1.20657	Cytoplasmic dynein 1 light intermediate chain 1 OS=Rattus norvegicus GN=Dync1li1 PE=1 SV=1	2106.58	2084.23	2142.92	2514.78	5	6	4	0
Q9QZM5;A2VD09	7	6	51.7561	1.96717	Abl interactor 1 OS=Rattus norvegicus GN=Abi1 PE=1 SV=3	3242.05	3202.51	3311.93	6299.87	5	6	4	3
Q9Z1Y3;A0A0G2K728;G3V803	7	6	49.1303	3.62132	Cadherin-2 OS=Rattus norvegicus GN=Cdh2 PE=1 SV=1	12926.3	13211.6	8878.57	32152.1	6	6	5	0
Q9Z270;A0A0G2K8E6	8	6	88.3308	1.49944	Vesicle-associated membrane protein-associated protein A OS=Rattus norvegicus GN=Vapa PE=1 SV=3	21077.3	18777.5	18281.4	14056.8	5	6	9	3
Q68FQ9	6	6	62.6476	1.22126	LanC lantibiotic synthetase component C-like 2 (Bacterial) OS=Rattus norvegicus GN=Lancl2 PE=1 SV=1	3216.55	3928.25	3676.6	3222.64	8	9	7	5
Q68FX0	6	6	48.7423	2.72742	Isocitrate dehydrogenase [NAD] subunit beta, mitochondrial OS=Rattus norvegicus GN=Idh3B PE=2 SV=1	2552.1	1899.82	2244.34	5181.6	7	4	5	5
Q91ZN1	7	6	56.8786	1.62536	Coronin-1A OS=Rattus norvegicus GN=Coro1a PE=1 SV=3	5108.8	5205.17	5478.85	8303.62	4	5	6	5
Q05683;B3VQJ0	8	6	67.7785	1.51956	Glutamate decarboxylase 2 OS=Rattus norvegicus GN=Gad2 PE=1 SV=1	3054.15	3104.17	2997.83	4555.4	8	7	6	3
Q07647;A0A0G2JSJ3;A0A0G2JVB0;A0A0G2JX37	7	6	62.6709	2.08373	Solute carrier family 2, facilitated glucose transporter member 3 OS=Rattus norvegicus GN=Slc2a3 PE=1 SV=1	4877.03	4752.81	5002.27	9903.58	5	7	6	5
Q09073;D3ZB81	15	6	180.193	4.85249	ADP/ATP translocase 2 OS=Rattus norvegicus GN=Slc25a5 PE=1 SV=3	42253.5	25621.9	26922	8707.58	6	8	6	2
Q62826;A0A0G2JVD4;F1LV13;F1M3D3	6	6	40.5929	1.8458	Heterogeneous nuclear ribonucleoprotein M OS=Rattus norvegicus GN=Hnrnpm PE=1 SV=4	7157.55	7302.67	6926.71	12785.3	4	2	2	5
A0A0G2JT63	23	5	171.258	1.18336	Cytoplasmic FMR1-interacting protein 2 OS=Rattus norvegicus GN=Cyfip2 PE=4 SV=1	4997.69	4738.38	4348.73	5146.12	1	2	2	3
A0A0G2JW88	17	5	146.502	1.22013	Microtubule-associated protein OS=Rattus norvegicus GN=Map4 PE=1 SV=1	2440.23	2418.55	2307.05	2814.88	2	3	2	0
A0A0G2JY22	6	5	34.8395	1.53258	Disco-interacting protein 2 homolog B OS=Rattus norvegicus GN=Dip2b PE=1 SV=1	1101.56	1079.19	1144.01	1653.95	4	0	5	0
A0A0G2K7T5;P20651	11	5	96.0043	1.73438	Serine/threonine-protein phosphatase OS=Rattus norvegicus GN=Ppp3cb PE=1 SV=1	2691.89	2320.92	2402.96	4025.36	5	4	4	3
A0A0G2K402;D4AEI5	5	5	34.5254	3.52076	Myelin expression factor 2 OS=Rattus norvegicus GN=Myef2 PE=1 SV=1	2155.19	2010.06	1684.51	5930.75	2	0	0	4
A1L1J8	8	5	73.5297	1.51269	RAB5B, member RAS oncogene family OS=Rattus norvegicus GN=Rab5b PE=1 SV=1	4625.13	5030.27	4842.95	6996.41	5	5	4	4
B2GV74;Q5PQM2	10	5	68.1716	1.81376	Kinesin light chain 2 OS=Rattus norvegicus GN=Klc2 PE=1 SV=1	2820.07	3294.36	2941.97	5114.91	6	3	5	2
B4F7C2	31	5	447.873	2.49135	Tubulin beta chain OS=Rattus norvegicus GN=Tubb4a PE=1 SV=1	81563.4	72088	73767	179596	8	8	9	8
B5DFN2;A0A140TAI8	24	5	295.37	1.33314	Adenosylhomocysteinase 2 OS=Rattus norvegicus GN=Ahcyl1 PE=1 SV=2	34960.3	31449.4	35867.1	41926.5	6	6	7	5
D3ZF03;Q5FVJ2	7	5	44.676	2.10088	Apoptosis-inducing factor, mitochondria-associated 3 OS=Rattus norvegicus GN=Aifm3 PE=1 SV=1	2841.98	3215.22	2978.12	5970.65	2	3	5	3
D3ZHX3	6	5	59.882	1.31092	DIRAS family GTPase 2 OS=Rattus norvegicus GN=Diras2 PE=4 SV=1	14179.2	13264.1	12399.2	16254.4	5	5	4	3
D3ZN95	5	5	35.0187	1.117	Host cell factor C1 OS=Rattus norvegicus GN=Hcfc1 PE=1 SV=1	2384.98	2536.22	2270.56	2326.65	0	5	0	3
D3ZUP5	6	5	58.0097	1.5126	BRICK1, SCAR/WAVE actin-nucleating complex subunit OS=Rattus norvegicus GN=Brk1 PE=1 SV=1	2381.2	2241.18	2063.53	3121.3	6	3	6	2
D3ZVQ0	6	5	38.1391	2.12746	Ubiquitinyl hydrolase 1 OS=Rattus norvegicus GN=Usp5 PE=1 SV=1	1601.1	1587.73	1837.06	3377.82	5	5	5	4
D4A0T0	5	5	35.0213	2.37785	NADH:ubiquinone oxidoreductase subunit B10 OS=Rattus norvegicus GN=Ndufb10 PE=1 SV=1	2694.99	2344.22	2275.13	5409.92	5	5	4	5
D4A4M0	5	5	38.7337	1.9504	Shisa family member 6 OS=Rattus norvegicus GN=Shisa6 PE=1 SV=3	4061.41	3592.3	3899.75	2082.35	5	5	6	0
D4A644	5	5	36.3134	13.1949	MAP7 domain-containing 1 OS=Rattus norvegicus GN=Map7d1 PE=1 SV=1	3986.07	4328.27	3534.47	46636.8	4	6	0	2
E9PTW1;A0A0G2K5Q8	5	5	41.4547	1.66768	Secretory carrier-associated membrane protein OS=Rattus norvegicus GN=Scamp3 PE=1 SV=2	2524.52	2649.12	2870.06	4210.1	6	5	5	3
F1LML2;F1LU69;P0CG51;P62982;P62986;Q63429	5	5	80.8706	1.75178	Polyubiquitin-C OS=Rattus norvegicus GN=Ubc PE=4 SV=1	13537.9	13579.3	14889.9	23715.4	8	8	7	5
F1LY19;A0A0U1RS25	5	5	29.4481	1.64231	RCG38820 OS=Rattus norvegicus GN=Upf1 PE=1 SV=3	1168.66	1258.41	1130.38	1856.44	3	4	2	0
F1LYQ8	7	5	43.227	1.15947	FERM, RhoGEF and pleckstrin domain-containing protein 1 OS=Rattus norvegicus GN=Farp1 PE=1 SV=2	1461.66	1466.98	1440.34	1265.22	3	3	0	3
F1M820;F1M840;F1M865;F1M866;F1M8Z8	6	5	44.3194	1.17456	Sorbin and SH3 domain-containing protein 1 OS=Rattus norvegicus GN=Sorbs1 PE=1 SV=1	3593.75	3103.91	3549.18	3645.74	4	4	5	2
F1M863;A0A0G2K3L9;A0A1B0GWM2;A0A1B0GWS0;A0A1B0GWW5;D3ZZ81;F1M8A4;Q91Z80	5	5	29.4843	1.73188	Liprin-alpha-4 OS=Rattus norvegicus GN=Ppfia4 PE=1 SV=3	4553.35	4113.33	4143.24	7123.79	2	2	3	2
F1M949	6	5	36.0017	2.0213	Cytoskeleton-associated protein 5 OS=Rattus norvegicus GN=Ckap5 PE=1 SV=3	2345.26	2079.71	2075.23	1160.28	5	5	3	3
F2Z3R2;F1LQ48;F1M040	6	5	46.9135	2.25101	Heterogeneous nuclear ribonucleoprotein L OS=Rattus norvegicus GN=Hnrnpl PE=1 SV=1	3349.11	3068.36	2620.04	5897.75	6	6	5	5
F7EYB9	5	5	42.6216	1.92684	Oligodendrocyte-myelin glycoprotein OS=Rattus norvegicus GN=Omg PE=4 SV=1	2367.67	3254.26	2656.97	4562.11	3	0	5	4
F7FF45;F1LW91	5	5	34.9559	1.99446	Nuclear mitotic apparatus protein 1 OS=Rattus norvegicus GN=Numa1 PE=1 SV=2	2068.72	1943.12	1881.89	3753.36	6	0	4	5
F8WFS9;Q05764	7	5	52.2368	1.45261	Beta-adducin OS=Rattus norvegicus GN=Add2 PE=1 SV=1	2954.33	2799.09	2487.62	3613.55	4	5	5	3
G3V982;Q5FVI2	5	5	36.0019	1.77306	Engulfment and cell motility 2 OS=Rattus norvegicus GN=Elmo2 PE=1 SV=1	385.411	323.667	354.49	217.37	5	0	5	0
O35244	6	5	47.6554	1.20229	Peroxiredoxin-6 OS=Rattus norvegicus GN=Prdx6 PE=1 SV=3	1742.18	1611.18	1937.11	1719.72	6	6	6	0
O35458	5	5	34.4392	4.61064	Vesicular inhibitory amino acid transporter OS=Rattus norvegicus GN=Slc32a1 PE=1 SV=1	3194.2	3029.76	2327.72	10732.2	5	5	3	3
P02650;A0A0G2K151	5	5	34.0969	2.68553	Apolipoprotein E OS=Rattus norvegicus GN=Apoe PE=1 SV=2	1727.3	2215.07	1768.06	4638.71	3	5	5	4
P04550	5	5	45.1665	1.26043	Parathymosin OS=Rattus norvegicus GN=Ptms PE=1 SV=2	5344.6	5695.99	6736.49	5608.33	4	5	5	3
P05370	5	5	43.3446	1.46874	Glucose-6-phosphate 1-dehydrogenase OS=Rattus norvegicus GN=G6pdx PE=1 SV=3	15881.5	14983.6	13476.1	10813	4	5	5	0
P05708;M0R3X7;P27881	30	5	232.654	2.3271	Hexokinase-1 OS=Rattus norvegicus GN=Hk1 PE=1 SV=4	4945.46	3931.33	4788.06	9148.61	4	4	4	2
P11232;R4GNK3	5	5	56.3483	1.51401	Thioredoxin OS=Rattus norvegicus GN=Txn PE=1 SV=2	4128.37	4055.29	4103.64	6139.76	5	5	8	3
P11951	5	5	49.8216	2.72041	Cytochrome c oxidase subunit 6C-2 OS=Rattus norvegicus GN=Cox6c2 PE=1 SV=3	5757.99	5090.14	5493.33	13847.3	5	6	7	3
P11980	31	5	356.276	1.35048	Pyruvate kinase PKM OS=Rattus norvegicus GN=Pkm PE=1 SV=3	16774.6	16886.1	19652.6	22653.8	4	5	4	4
P13668;A0A096MK73;P21818	5	5	49.0983	1.22913	Stathmin OS=Rattus norvegicus GN=Stmn1 PE=1 SV=2	5385.57	5101.16	5186.18	6269.97	7	6	6	3
P17764	5	5	31.1031	1.70016	Acetyl-CoA acetyltransferase, mitochondrial OS=Rattus norvegicus GN=Acat1 PE=1 SV=1	1598.83	1520.83	1714.07	1008.18	5	2	2	0
P29314;A0A0G2K4C4;D3ZV50;M0RB65	5	5	31.1281	1.3172	40S ribosomal protein S9 OS=Rattus norvegicus GN=Rps9 PE=1 SV=4	1931.65	1906.2	1951.74	2510.84	5	4	0	1
P31044	6	5	74.5256	1.62961	Phosphatidylethanolamine-binding protein 1 OS=Rattus norvegicus GN=Pebp1 PE=1 SV=3	12394.7	12252.6	16172.7	19966.9	8	8	8	3
P31399	5	5	35.8964	1.51402	ATP synthase subunit d, mitochondrial OS=Rattus norvegicus GN=Atp5h PE=1 SV=3	1499.95	1108.4	1468.46	1678.13	4	5	5	1
P31421;P31422	6	5	37.5764	1.73005	Metabotropic glutamate receptor 2 OS=Rattus norvegicus GN=Grm2 PE=1 SV=1	3629.54	3543.92	3460.92	5987.55	4	2	4	2
P31662	5	5	40.3224	2.23216	Sodium-dependent neutral amino acid transporter SLC6A17 OS=Rattus norvegicus GN=Slc6a17 PE=1 SV=1	4378.11	4424.72	4464.78	9772.63	6	6	6	3
P32851	7	5	72.9131	1.9048	Syntaxin-1A OS=Rattus norvegicus GN=Stx1a PE=1 SV=1	2128.4	2170.11	2251.25	4054.18	3	4	5	4
P35213	14	5	205.532	1.63322	14-3-3 protein beta/alpha OS=Rattus norvegicus GN=Ywhab PE=1 SV=3	12111.6	11540.1	12906.9	18847.4	9	9	7	7
P35571;A0A0G2K0Z7;A0A0G2K1F9;F1LNI0	5	5	28.9224	1.38338	Glycerol-3-phosphate dehydrogenase, mitochondrial OS=Rattus norvegicus GN=Gpd2 PE=1 SV=1	1175.37	1050.22	1452.85	1414.77	0	3	5	0
P38656;D3ZLH9;Q66HM7	5	5	29.9454	1.24981	Lupus La protein homolog OS=Rattus norvegicus GN=Ssb PE=1 SV=1	1880.94	1627.78	1504.98	1789.66	4	4	4	0
P43278	5	5	64.0675	2.11124	Histone H1.0 OS=Rattus norvegicus GN=H1f0 PE=2 SV=2	23566.3	21520.4	21171.4	11162.3	7	7	6	6
P47863;A0A0G2K336;A0A0G2K4I1;A0A0H2UHZ1	5	5	52.2531	2.65454	Aquaporin-4 OS=Rattus norvegicus GN=Aqp4 PE=1 SV=1	9188.76	8293.11	8629.88	22014.4	6	7	6	6
P53678;P53676;Q6IRG9;V9GZ82	7	5	49.7653	1.0893	AP-3 complex subunit mu-2 OS=Rattus norvegicus GN=Ap3m2 PE=2 SV=1	1296.84	1275.66	1190.52	1277.63	4	3	4	0
P53987	5	5	31.7607	1.89261	Monocarboxylate transporter 1 OS=Rattus norvegicus GN=Slc16a1 PE=1 SV=1	3547.66	3768.3	3647.81	6714.33	4	4	5	4
P54900	5	5	54.5363	2.86128	Sodium channel subunit beta-2 OS=Rattus norvegicus GN=Scn2b PE=1 SV=1	6240.41	7629.09	7024.87	17855.6	6	7	8	7
P55068;A0A0G2JYH8;G3V8G4	6	5	45.1141	3.66491	Brevican core protein OS=Rattus norvegicus GN=Bcan PE=1 SV=2	773.842	1510.51	412.155	829.068	2	4	3	2
P60905;A0A0G2JX56	6	5	59.8801	1.78222	DnaJ homolog subfamily C member 5 OS=Rattus norvegicus GN=Dnajc5 PE=1 SV=1	12623.2	12799.5	12152.7	7181.74	6	6	7	2
P62243;D3ZIE1;M0R7Q5;Q6TXJ0	5	5	42.2227	1.99051	40S ribosomal protein S8 OS=Rattus norvegicus GN=Rps8 PE=1 SV=2	4317.69	3908.11	3782.85	7529.8	4	4	3	5
P62332	6	5	62.7096	5.89488	ADP-ribosylation factor 6 OS=Rattus norvegicus GN=Arf6 PE=1 SV=2	3248.57	4011.94	3834.2	19149.9	4	4	4	5
P62632	12	5	144.284	1.51349	Elongation factor 1-alpha 2 OS=Rattus norvegicus GN=Eef1a2 PE=1 SV=1	10234.7	11089.9	12403.8	15490.1	6	6	6	2
P62824	11	5	114.298	2.63924	Ras-related protein Rab-3C OS=Rattus norvegicus GN=Rab3c PE=1 SV=1	1099.84	1244.78	1084.06	2861.08	3	3	3	3
P62909;D3ZVH2	5	5	33.5362	1.38172	40S ribosomal protein S3 OS=Rattus norvegicus GN=Rps3 PE=1 SV=1	1775.7	1662.59	1513.38	2091.08	5	4	3	2
P63036	6	5	42.5902	1.36141	DnaJ homolog subfamily A member 1 OS=Rattus norvegicus GN=Dnaja1 PE=1 SV=1	1252.28	1270.97	1261.08	1704.88	3	4	4	3
P85108;Q3KRE8	33	5	453.944	2.39163	Tubulin beta-2A chain OS=Rattus norvegicus GN=Tubb2a PE=1 SV=1	85330.6	73581.9	78797.3	175980	8	9	9	6
Q3MIE4	6	5	40.6345	1.34716	Synaptic vesicle membrane protein VAT-1 homolog OS=Rattus norvegicus GN=Vat1 PE=1 SV=1	1231.2	1390.65	1378.38	1658.62	3	3	5	0
Q4G079	5	5	32.8166	1.89899	Aminoacyl tRNA synthetase complex-interacting multifunctional protein 1 OS=Rattus norvegicus GN=Aimp1 PE=1 SV=1	899.73	1367.4	1047.22	1708.58	5	4	3	0
Q4V7D2	5	5	41.4075	1.09701	Protein rogdi homolog OS=Rattus norvegicus GN=Rogdi PE=2 SV=1	5392.73	5401.9	5503.97	5915.89	3	6	4	4
Q5BK63	5	5	37.1478	1.56143	NADH dehydrogenase [ubiquinone] 1 alpha subcomplex subunit 9, mitochondrial OS=Rattus norvegicus GN=Ndufa9 PE=1 SV=2	2443.28	2023.63	2492.36	3159.76	4	2	3	0
Q5M821;A0A0H2UI17	5	5	31.3794	1.52573	Protein phosphatase 1H OS=Rattus norvegicus GN=Ppm1h PE=1 SV=2	1515.07	1530.53	1679.29	2311.59	4	4	5	3
Q5RJK5	5	5	38.871	2.2175	Chromobox 3 OS=Rattus norvegicus GN=Cbx3 PE=1 SV=1	1995.55	1468.37	1080.01	2394.92	3	3	5	3
Q5RKG9	5	5	35.3614	2.6408	Eukaryotic translation initiation factor 4B OS=Rattus norvegicus GN=Eif4b PE=1 SV=1	3352.53	3274.33	3566.52	8646.85	4	4	5	0
Q5U302;A0A0G2JYF7	11	5	81.3693	1.60287	Catenin (Cadherin associated protein), alpha 1 OS=Rattus norvegicus GN=Ctnna1 PE=1 SV=1	1698.94	1307.52	1265.64	2028.66	5	2	1	3
Q5XIH3	5	5	29.7219	2.53823	NADH dehydrogenase (Ubiquinone) flavoprotein 1 OS=Rattus norvegicus GN=Ndufv1 PE=1 SV=1	1517.83	1230.73	1351.52	3123.87	4	2	3	1
Q5XIT1	5	5	30.0493	1.56914	Microtubule-associated protein RP/EB family member 3 OS=Rattus norvegicus GN=Mapre3 PE=1 SV=1	3210.78	2702.16	3255.21	2074.52	4	2	4	2
Q6NYB7;A0A0G2K235;E9PU16;P35289	12	5	169.822	1.71315	Ras-related protein Rab-1A OS=Rattus norvegicus GN=Rab1A PE=1 SV=3	14510.7	14874.5	16300.4	24858.9	8	8	9	8
Q6VBQ5;Q05BA4	5	5	40.6806	1.73702	Myeloid-associated differentiation marker OS=Rattus norvegicus GN=Myadm PE=1 SV=1	1650.64	1728.07	1750.7	2867.19	6	5	6	3
Q8R2H0;A0A0G2K2R1	5	5	70.6318	1.35554	V-type proton ATPase subunit G OS=Rattus norvegicus GN=Atp6v1g2 PE=3 SV=1	5524.55	6122.41	6649.98	7488.76	9	9	9	6
Q8R431;A0A0G2JYI5	5	5	42.6151	1.25127	Monoglyceride lipase OS=Rattus norvegicus GN=Mgll PE=1 SV=1	2992.87	3243.3	3290.17	3744.89	6	6	4	2
Q9EQX9	6	5	51.2151	1.35751	Ubiquitin-conjugating enzyme E2 N OS=Rattus norvegicus GN=Ube2n PE=1 SV=1	3725.45	3510.32	4153.45	4765.3	5	4	4	2
Q9JHU0;A0A0G2K8Y5	5	5	35.0036	1.83687	Dihydropyrimidinase-related protein 5 OS=Rattus norvegicus GN=Dpysl5 PE=1 SV=1	4150.98	3504.01	4053.37	6436.42	4	5	5	4
Q9QYC5;B4F7C1	5	5	48.9524	2.70069	Prosaposin receptor GPR37L1 OS=Rattus norvegicus GN=Gpr37l1 PE=1 SV=1	12644	11862.4	9582.76	25880	7	6	7	6
Q9QYJ2;A0A0G2JW85	5	5	42.4369	1.42782	Ras GTPase-activating protein 3 OS=Rattus norvegicus GN=Rasa3 PE=1 SV=2	2592.53	2239.26	2245.88	3197.27	4	5	1	0
Q32PX6;A0A096MJM1;A0A096MK75	6	5	60.0163	1.72311	Ras homolog family member G OS=Rattus norvegicus GN=Rhog PE=1 SV=1	1692.75	1504.22	1548.08	2591.94	6	5	5	3
Q99PD4;D3ZXP7	5	5	45.6532	1.62808	Actin-related protein 2/3 complex subunit 1A OS=Rattus norvegicus GN=Arpc1a PE=2 SV=1	2556.58	2722.9	2392.79	3895.65	7	7	5	4
Q00981	7	5	50.5185	1.7169	Ubiquitin carboxyl-terminal hydrolase isozyme L1 OS=Rattus norvegicus GN=Uchl1 PE=1 SV=2	2571.26	2483.08	2510.78	4263.19	5	5	5	4
Q01205;G3V6P2	6	5	49.3761	1.47062	Dihydrolipoyllysine-residue succinyltransferase component of 2-oxoglutarate dehydrogenase complex, mitochondrial OS=Rattus norvegicus GN=Dlst PE=1 SV=2	3408.67	4631.71	3660.1	5012.85	5	5	7	5
Q07014	7	5	49.6442	1.70794	Tyrosine-protein kinase Lyn OS=Rattus norvegicus GN=Lyn PE=1 SV=3	979.321	1039	976.823	1668.36	2	3	4	2
Q62868;A0A0G2K5N6;F1LQT3	5	5	35.1934	1.36322	Rho-associated protein kinase 2 OS=Rattus norvegicus GN=Rock2 PE=1 SV=2	1461.54	1692.95	1461.2	1991.94	4	3	5	0
Q63016	5	5	39.5613	2.09281	Large neutral amino acids transporter small subunit 1 OS=Rattus norvegicus GN=Slc7a5 PE=1 SV=2	3003.69	3129.94	2908.09	6086.08	5	6	5	3
Q63345;Q6MFX9	5	5	39.9849	1.73668	Myelin-oligodendrocyte glycoprotein OS=Rattus norvegicus GN=Mog PE=1 SV=1	2097.33	1356.09	1758.92	2355.09	6	1	5	3
A0A0G2JSQ4;A0A0G2JX64;A0A0G2K7F7;P04692;P58775;Q63607;Q91XN6;Q923Z2	9	4	85.7838	1.27813	Tropomyosin 1, alpha, isoform CRA_p OS=Rattus norvegicus GN=Tpm1 PE=1 SV=1	7589.9	6940.5	6963.62	5938.28	3	2	2	1
A0A0G2JTT2;A0A0G2JUQ5;O55012;Q498N4;Q66SY1;Q66WT9	6	4	49.1459	1.30525	Phosphatidylinositol binding clathrin assembly protein, isoform CRA_a OS=Rattus norvegicus GN=Picalm PE=1 SV=1	1635.26	1498.23	1627.18	1252.83	4	3	3	1
A0A0G2JZ83;A0A0G2K2D4;G3V9Z5	4	4	30.2188	1.75535	ArfGAP with GTPase domain, ankyrin repeat and PH domain 3 OS=Rattus norvegicus GN=Agap3 PE=4 SV=1	1077.33	1045.85	1142.38	1835.84	4	5	4	2
A0A0G2K1L0	4	4	23.5608	1.42388	Tenascin C OS=Rattus norvegicus GN=Tnc PE=1 SV=1	1275.68	1475.17	1323.63	1816.41	0	4	4	2
A0A0G2K4Y7;A0A0G2JVH1;A0A0G2K318;A0A0G2K9X3;F1M111;F1M3R4;P70569;Q9QYF3	36	4	275.846	1.21222	Unconventional myosin-Va OS=Rattus norvegicus GN=Myo5a PE=1 SV=1	5863.93	5766.83	5548.52	6726.02	4	3	3	3
A0A0G2K8B7;Q3B8Q2;Q5RKI1;Q6P3V8	4	4	24.6774	1.36238	Eukaryotic initiation factor 4A-II OS=Rattus norvegicus GN=Eif4a2 PE=1 SV=1	1362.74	1319.59	1633.4	1797.79	3	3	3	1
A0A0G2K9H8;A0A0G2JV81;A0A0G2K4Q4;P61206;P84079;P84082	8	4	82.4612	1.90635	ADP-ribosylation factor 3 OS=Rattus norvegicus GN=Arf3 PE=3 SV=1	9053.26	8428.63	10443.8	16068	3	4	4	2
A0A096MJ90;F1LNW6	4	4	31.1999	10.006	Lymphocyte antigen 6 complex, locus H (Fragment) OS=Rattus norvegicus GN=Ly6h PE=4 SV=6	3173.36	3522.54	1020.99	10216	4	4	0	3
A2RUW1	4	4	33.6628	1.43566	Toll-interacting protein OS=Rattus norvegicus GN=Tollip PE=1 SV=1	4445.38	4388.08	4303.55	3096.41	4	5	4	2
B0BN63	4	4	24.1213	2.00607	Activator of Hsp90 ATPase activity 1 OS=Rattus norvegicus GN=Ahsa1 PE=1 SV=1	3879	3329.28	3924.96	1956.54	2	0	4	2
B0BND0;D3ZRI1	4	4	28.7943	1.4301	Ectonucleotide pyrophosphatase/phosphodiesterase family member 6 OS=Rattus norvegicus GN=Enpp6 PE=1 SV=1	2146.67	3069.96	2456.73	2725.05	4	4	4	2
B1WC33	4	4	32.1292	1.33291	CDC42 effector protein (Rho GTPase binding) 4 (Predicted), isoform CRA_a OS=Rattus norvegicus GN=Cdc42ep4 PE=1 SV=1	1669.97	1434.46	1572.03	1912	4	2	3	3
B2GUZ9	6	4	43.8895	1.47111	Fam49b protein OS=Rattus norvegicus GN=Fam49b PE=1 SV=1	35224.8	32512.8	30085.8	44259.6	2	5	2	2
B2RZ37	4	4	28.395	1.62039	Receptor expression-enhancing protein 5 OS=Rattus norvegicus GN=Reep5 PE=1 SV=1	3622.45	3673.63	3550.44	5753.08	3	3	3	2
D3ZFB6	5	4	67.301	2.46677	Proline-rich transmembrane protein 2 OS=Rattus norvegicus GN=Prrt2 PE=1 SV=1	20506.6	22265	17911.3	44183	7	7	7	7
D3ZG43	4	4	24.8567	1.61657	NADH dehydrogenase (Ubiquinone) Fe-S protein 3 (Predicted), isoform CRA_c OS=Rattus norvegicus GN=Ndufs3 PE=1 SV=1	2423.64	2032.51	2287.82	3285.69	3	2	3	2
D3ZRM5	4	4	25.2333	1.63572	RAB23, member RAS oncogene family OS=Rattus norvegicus GN=Rab23 PE=4 SV=1	866.911	884.824	855.862	1399.95	4	0	0	2
D3ZT16	6	4	47.0683	1.43861	MAP6 domain-containing 1 OS=Rattus norvegicus GN=Map6d1 PE=1 SV=1	1871.97	1905.61	1488.55	2141.44	5	3	3	4
D3ZYN2;D3ZCG2;D3ZJJ7;D3ZSN6;D4A1V5;D4ADI4	4	4	36.5529	1.26504	Kinesin family member 21A OS=Rattus norvegicus GN=Kif21a PE=1 SV=3	1694.4	1662	1659.68	1339.4	3	5	3	2
D4A6F2	4	4	26.4854	6.93297	Ly6/neurotoxin 1 OS=Rattus norvegicus GN=Lynx1 PE=4 SV=1	868.794	965.712	234.916	1628.66	3	3	0	3
D4A8B3	61	4	794.441	1.85354	Calcium-transporting ATPase OS=Rattus norvegicus GN=Atp2b2 PE=1 SV=3	27250.3	32203.3	31798.8	50509.4	4	5	4	3
D4A9A3	5	4	38.9642	1.77003	Centromere protein V OS=Rattus norvegicus GN=Cenpv PE=1 SV=3	1595.65	1348.05	1250	901.482	5	4	4	1
D4A510	4	4	31.4243	2.58807	SWI/SNF-related, matrix-associated, actin-dependent regulator of chromatin, subfamily c, member 2 OS=Rattus norvegicus GN=Smarcc2 PE=1 SV=3	1589.15	1772.84	1586.82	685.005	4	5	5	2
D4A772	6	4	45.4735	1.306	Dystrobrevin OS=Rattus norvegicus GN=Dtna PE=1 SV=3	13923	13065.5	13411.2	17063.6	3	3	5	1
D4AA63;Q9JJP9	6	4	36.9426	1.97347	Ubiquilin 2 OS=Rattus norvegicus GN=Ubqln2 PE=1 SV=1	20931.3	22107	21439.6	41307.4	4	4	4	2
D4AB03	4	4	24.1333	1.71436	Family with sequence similarity 120A OS=Rattus norvegicus GN=Fam120a PE=1 SV=2	2688.1	2601.28	2431.7	4168.82	3	3	3	2
D4ABK1	4	4	30.2351	2.46961	Synaptogyrin 3 OS=Rattus norvegicus GN=Syngr3 PE=1 SV=1	8788.76	9824.61	9233.37	21704.8	3	4	3	3
F1LP82;P05712	8	4	85.6882	2.16957	Ras-related protein Rab-2A OS=Rattus norvegicus GN=Rab2a PE=1 SV=3	14174.7	15179.1	13867.8	30087.1	4	4	3	3
F1LPS8;P86252	7	4	81.8103	2.00625	Transcriptional activator protein Pur-alpha OS=Rattus norvegicus GN=Pura PE=1 SV=3	7569.5	8561.24	8856.34	4414.38	6	6	6	3
F1LS86;A0A0G2JVL8;A0A0G2JZH2	4	4	23.3714	1.71963	Isoleucine-tRNA synthetase (Predicted) OS=Rattus norvegicus GN=Iars PE=1 SV=2	1714.37	2094.89	1906.48	2948.08	0	3	0	3
F1LS98;F1M2P8;P05696	10	4	85.8534	1.1198	Protein kinase C OS=Rattus norvegicus GN=Prkca PE=1 SV=3	1468.04	1433.79	1488.04	1605.56	5	2	2	2
F1LV89	4	4	24.5503	1.87281	Rap1 GTPase-activating protein OS=Rattus norvegicus GN=Rap1gap PE=1 SV=3	1126.14	1412.54	1109.41	2077.72	3	2	3	3
F1M2K6	4	4	23.4633	2.98314	Plakophilin 4 OS=Rattus norvegicus GN=Pkp4 PE=1 SV=2	1798.01	1777.79	1728.08	5155.12	4	4	3	1
G3V8G2	5	4	42.0203	1.21459	Proteasome (Prosome, macropain) 26S subunit, non-ATPase, 5 (Predicted), isoform CRA_a OS=Rattus norvegicus GN=Psmd5 PE=1 SV=1	1680.89	1880.6	1548.34	1588.98	5	5	4	3
G3V8Y0	4	4	54.7541	1.60477	G protein subunit gamma 13 OS=Rattus norvegicus GN=Gng13 PE=4 SV=1	8921.94	12205.4	12457.9	7763.06	7	5	6	0
G3V9T7	5	4	30.9416	1.72692	ATPase Asna1 OS=Rattus norvegicus GN=Asna1 PE=1 SV=1	1674.81	2235.24	1917.02	2892.26	2	4	3	1
M0RBJ0	4	4	51.4504	1.71127	Guanine nucleotide-binding protein subunit gamma OS=Rattus norvegicus GN=Gng2 PE=1 SV=2	10306.5	12708.8	11393.2	17637.2	4	6	4	4
O09032;A0A140TAF2;A0A1B0GWQ5;A0A1B0GWU2;G3V6U4;Q8CH84	8	4	61.0547	1.92532	ELAV-like protein 4 OS=Rattus norvegicus GN=Elavl4 PE=1 SV=1	2048.54	2190.23	1723.57	3318.43	3	4	4	2
O35987;A0A0G2K911	4	4	26.3731	2.27522	NSFL1 cofactor p47 OS=Rattus norvegicus GN=Nsfl1c PE=1 SV=1	1073.39	1594.43	1618.09	2442.19	3	2	2	4
O70593	4	4	26.4901	1.80013	Small glutamine-rich tetratricopeptide repeat-containing protein alpha OS=Rattus norvegicus GN=Sgta PE=1 SV=1	1006.28	1187.26	968.753	1743.88	3	3	4	4
O88339;A0A140TAC3;Q4V882	4	4	33.2834	1.58146	Epsin-1 OS=Rattus norvegicus GN=Epn1 PE=1 SV=1	1702.56	1505.74	1583.04	1076.58	4	4	5	0
P0C5X8	4	4	46.9427	1.34885	Protein tweety homolog 1 OS=Rattus norvegicus GN=Ttyh1 PE=1 SV=1	7791.99	7498.86	8893.29	10114.8	7	5	7	0
P0DJJ3;F1M1Y0	4	4	30.5773	1.55284	SH3-containing GRB2-like protein 3-interacting protein 1 OS=Rattus norvegicus GN=Sgip1 PE=1 SV=1	1786.62	1831.82	1957.91	1260.86	4	1	4	0
P00761	5	4	52.4843	14.0571	Trypsin OS=Sus scrofa PE=1 SV=1	12739.1	12892.7	10765.7	151335	4	5	4	5
P02625	4	4	34.5794	2.81518	Parvalbumin alpha OS=Rattus norvegicus GN=Pvalb PE=1 SV=2	7314.75	5498.16	4528.47	2598.32	3	4	2	0
P07632	4	4	50.6992	1.87664	Superoxide dismutase [Cu-Zn] OS=Rattus norvegicus GN=Sod1 PE=1 SV=2	6740.63	7287.37	8175.76	4356.59	6	7	0	0
P07722;G3V9B3	4	4	31.9694	1.57385	Myelin-associated glycoprotein OS=Rattus norvegicus GN=Mag PE=1 SV=1	7509.51	6003.79	6800.34	9449.06	4	4	4	3
P07895	4	4	31.8316	1.42001	Superoxide dismutase [Mn], mitochondrial OS=Rattus norvegicus GN=Sod2 PE=1 SV=2	2427.18	2154.45	2466.85	3059.35	4	4	4	0
P07943	6	4	38.2685	1.48555	Aldose reductase OS=Rattus norvegicus GN=Akr1b1 PE=1 SV=3	926.442	1082.34	1160.16	780.965	2	0	4	1
P08009;A0A0G2K4U2;P08010;Q5BK56	8	4	73.0385	1.97577	Glutathione S-transferase Yb-3 OS=Rattus norvegicus GN=Gstm3 PE=1 SV=2	10504.5	10664.7	9344.07	18461.7	3	2	4	2
P10888	5	4	44.0212	2.33931	Cytochrome c oxidase subunit 4 isoform 1, mitochondrial OS=Rattus norvegicus GN=Cox4i1 PE=1 SV=1	11057.6	8297.54	10151.5	19410.5	5	5	4	5
P10960;F7EPE0	4	4	32.4695	4.55761	Prosaposin OS=Rattus norvegicus GN=Psap PE=1 SV=1	1943.83	1834.44	828.434	3775.68	4	4	0	3
P12839;G3V7S2	7	4	57.8178	1.99221	Neurofilament medium polypeptide OS=Rattus norvegicus GN=Nefm PE=1 SV=4	2631.56	2304.26	2470.35	4590.56	3	4	3	2
P13264;A0A0G2K1T0;A0A0G2KAN7	4	4	29.9992	1.50958	Glutaminase kidney isoform, mitochondrial OS=Rattus norvegicus GN=Gls PE=1 SV=2	2252.42	2071.56	2387.77	3127.18	3	4	3	2
P13852	4	4	36.6103	2.93371	Major prion protein OS=Rattus norvegicus GN=Prnp PE=1 SV=2	5392.36	5634.37	4768.83	13990.4	5	5	5	5
P14408;Q5M964	4	4	32.2682	2.95791	Fumarate hydratase, mitochondrial OS=Rattus norvegicus GN=Fh PE=1 SV=1	1035.25	855.379	1156.22	2530.13	5	5	5	0
P14659;A0A0G2JUT0	20	4	242.177	2.28311	Heat shock-related 70 kDa protein 2 OS=Rattus norvegicus GN=Hspa2 PE=1 SV=2	2198.84	2024.6	1874.08	4278.73	1	0	1	3
P18666;A0A0G2JSW0;B0BMS8;P13832	4	4	45.3526	7.75251	Myosin regulatory light chain 12B OS=Rattus norvegicus GN=Myl12b PE=1 SV=3	5408.34	4820.44	4473.67	697.625	5	7	4	0
P19234	4	4	32.0441	1.38914	NADH dehydrogenase [ubiquinone] flavoprotein 2, mitochondrial OS=Rattus norvegicus GN=Ndufv2 PE=1 SV=2	2293.72	1651.18	2199.78	2132.41	5	0	2	0
P19945	5	4	37.4889	1.184	60S acidic ribosomal protein P0 OS=Rattus norvegicus GN=Rplp0 PE=1 SV=2	1522.61	1556.3	1477.15	1748.95	3	5	4	3
P20171	8	4	89.0658	2.17585	GTPase HRas OS=Rattus norvegicus GN=Hras PE=1 SV=2	5219.29	6199.93	6013.53	11356.4	5	6	5	3
P21588;Q66HL0	4	4	24.6491	1.50198	5'-nucleotidase OS=Rattus norvegicus GN=Nt5e PE=1 SV=1	1934.07	1985.04	2048.01	2904.93	4	4	4	4
P26284;A0A0G2JW90;D4A5G8;F7FKI5	5	4	31.7562	1.14223	Pyruvate dehydrogenase E1 component subunit alpha, somatic form, mitochondrial OS=Rattus norvegicus GN=Pdha1 PE=1 SV=2	1935.61	1694.6	1935.6	1713.82	4	2	2	0
P27605	4	4	26.1629	2.72855	Hypoxanthine-guanine phosphoribosyltransferase OS=Rattus norvegicus GN=Hprt1 PE=1 SV=1	1588.59	1616.33	1665.73	610.481	4	3	3	1
P28572	4	4	25.6393	1.99069	Sodium- and chloride-dependent glycine transporter 1 OS=Rattus norvegicus GN=Slc6a9 PE=1 SV=2	3766.5	3538.92	3308.95	6587.08	3	4	4	3
P29147;A0A0G2JSH2	4	4	31.9548	1.82437	D-beta-hydroxybutyrate dehydrogenase, mitochondrial OS=Rattus norvegicus GN=Bdh1 PE=1 SV=2	1611.13	1209.59	1592.02	883.112	4	4	5	0
P34064;Q6P9V6	4	4	31.6213	1.19539	Proteasome subunit alpha type-5 OS=Rattus norvegicus GN=Psma5 PE=1 SV=1	6473.43	7091.91	7738.27	6508.31	2	4	3	2
P35284;A0A0G2JYB0;D4A376	7	4	56.9803	1.52776	Ras-related protein Rab-12 OS=Rattus norvegicus GN=Rab12 PE=1 SV=2	832.376	863.492	937.931	1271.67	3	2	2	0
P35434;G3V7Y3	4	4	34.8554	1.78385	ATP synthase subunit delta, mitochondrial OS=Rattus norvegicus GN=Atp5d PE=1 SV=2	6332.08	4958.09	6290.7	8844.52	4	2	2	3
P39069;A0A0G2K7Q6	4	4	26.5008	1.42258	Adenylate kinase isoenzyme 1 OS=Rattus norvegicus GN=Ak1 PE=1 SV=3	3316.56	3251.44	3650.45	4625.43	3	2	1	1
P47971;A0A0H2UHC1	4	4	24.1185	1.58845	Neuronal pentraxin-1 OS=Rattus norvegicus GN=Nptx1 PE=1 SV=1	1241.64	1063.05	830.664	1319.46	4	4	4	2
P52555	4	4	26.7785	1.69688	Endoplasmic reticulum resident protein 29 OS=Rattus norvegicus GN=Erp29 PE=1 SV=2	2843.9	2395.29	2699.17	4064.52	3	4	3	2
P54313	12	4	175.293	1.50414	Guanine nucleotide-binding protein G(I)/G(S)/G(T) subunit beta-2 OS=Rattus norvegicus GN=Gnb2 PE=1 SV=4	16668.8	19210.5	15268.1	22965.5	5	6	4	3
P54708;A0A0G2JWS9;G3V8S4	11	4	109.651	1.0988	Potassium-transporting ATPase alpha chain 2 OS=Rattus norvegicus GN=Atp12a PE=1 SV=1	926.71	939.649	893.115	855.156	0	2	2	0
P61227	6	4	39.998	2.18632	Ras-related protein Rap-2b OS=Rattus norvegicus GN=Rap2b PE=2 SV=1	1478.73	1350.76	1421.21	2953.18	3	3	3	3
P61589;Q5XIM3	8	4	92.0705	1.65165	Transforming protein RhoA OS=Rattus norvegicus GN=Rhoa PE=1 SV=1	10850.4	11027.2	9888.4	16332.2	4	4	5	3
P62282	4	4	41.1228	2.40235	40S ribosomal protein S11 OS=Rattus norvegicus GN=Rps11 PE=1 SV=3	1284.58	1406.32	1574.02	3086.01	3	4	3	4
P62749	10	4	134.938	1.26926	Hippocalcin-like protein 1 OS=Rattus norvegicus GN=Hpcal1 PE=1 SV=2	24496.1	26503.1	26933.4	31091.9	7	7	7	3
P62813;P19969	4	4	27.3606	2.50552	Gamma-aminobutyric acid receptor subunit alpha-1 OS=Rattus norvegicus GN=Gabra1 PE=1 SV=1	2805.62	2696.38	2662.62	6671.24	4	3	4	4
P63041	6	4	59.5106	1.22062	Complexin-1 OS=Rattus norvegicus GN=Cplx1 PE=1 SV=1	5778.76	4938.88	5844.82	4788.39	4	4	4	2
P63079;A0A0G2K0J9;A0A0G2K5D4	9	4	75.1543	1.45574	Gamma-aminobutyric acid receptor subunit beta-3 OS=Rattus norvegicus GN=Gabrb3 PE=1 SV=1	1833.57	2306.46	1807.14	2630.72	2	3	4	1
P63138	10	4	93.0285	2.01534	Gamma-aminobutyric acid receptor subunit beta-2 OS=Rattus norvegicus GN=Gabrb2 PE=1 SV=1	6662.5	7328.45	5886.64	11863.6	3	3	3	6
P63322	7	4	66.8245	1.57507	Ras-related protein Ral-A OS=Rattus norvegicus GN=Rala PE=1 SV=1	7278.27	8023.87	8273.9	5253.03	5	6	3	0
P69682	4	4	32.1082	1.87207	Adaptin ear-binding coat-associated protein 1 OS=Rattus norvegicus GN=Necap1 PE=1 SV=1	2023.38	1944.73	2149.51	3640.68	4	4	3	2
P69897	30	4	421.104	2.23764	Tubulin beta-5 chain OS=Rattus norvegicus GN=Tubb5 PE=1 SV=1	87009.5	77711.9	84826.7	173891	6	5	5	5
P70627;G3V7S0	5	4	31.9661	1.19924	Glutamate carboxypeptidase 2 OS=Rattus norvegicus GN=Folh1 PE=1 SV=1	3117.81	2696.66	3012.9	2599.82	3	2	3	2
P97538;Q5RKJ7	4	4	25.76	1.2284	Ras-related protein M-Ras OS=Rattus norvegicus GN=Mras PE=1 SV=2	1552.7	1614.22	1838.86	1907.33	3	2	3	3
P97544;Q6IMX4	4	4	41.9825	1.75214	Phospholipid phosphatase 3 OS=Rattus norvegicus GN=Plpp3 PE=1 SV=1	12817.8	11452.8	10859.2	19026.8	5	6	5	3
P97697;F1M978	4	4	17.5348	2.37776	Inositol monophosphatase 1 OS=Rattus norvegicus GN=Impa1 PE=1 SV=2	3658.61	3283.52	3343.7	1538.68	0	0	2	1
Q1LZ53	4	4	24.0259	2.01229	DNA (cytosine-5)-methyltransferase 3A OS=Rattus norvegicus GN=Dnmt3a PE=1 SV=1	1345.99	1216.76	1043.42	2099.67	3	3	4	3
Q3T1K5	6	4	55.979	1.31563	F-actin-capping protein subunit alpha-2 OS=Rattus norvegicus GN=Capza2 PE=1 SV=1	4982.1	5241.87	5220.12	6554.57	5	5	6	2
Q3ZAV8;F7F707	4	4	24.1896	1.41851	Enhancer of mRNA-decapping protein 4 OS=Rattus norvegicus GN=Edc4 PE=1 SV=1	1218.53	1614.75	1330.28	1728.49	3	4	3	3
Q4V7D4	5	4	32.1283	1.8382	Family with sequence similarity 126, member B OS=Rattus norvegicus GN=Fam126b PE=1 SV=1	1394.7	1411.19	1526.16	830.249	4	3	3	0
Q5I6B8;A0A096MK77;F1M8H6;Q3MID5;Q5CZZ9	4	4	24.4142	1.45938	Phosphatidylinositol 4-phosphate 5-kinase type-1 gamma OS=Rattus norvegicus GN=Pip5k1c PE=1 SV=1	1247.39	1200.09	1103.58	1610.53	4	3	4	3
Q5RKJ9;P35281	8	4	101.161	1.43039	RAB10, member RAS oncogene family OS=Rattus norvegicus GN=Rab10 PE=1 SV=1	9156.22	9568.09	10161.8	13097	6	5	3	0
Q5XIE8	4	4	24.3358	2.38216	Integral membrane protein 2B OS=Rattus norvegicus GN=Itm2b PE=2 SV=1	1534.17	2072.18	1820.97	3654.64	2	4	3	2
Q5XIF6	25	4	374.829	2.11978	Tubulin alpha-4A chain OS=Rattus norvegicus GN=Tuba4a PE=1 SV=1	50609	45110.4	38564.9	81749.1	8	8	8	8
Q5XIH7;A0A0G2KB63	4	4	24.859	1.61625	Prohibitin-2 OS=Rattus norvegicus GN=Phb2 PE=1 SV=1	1606.83	1338.05	1551.23	2162.61	4	3	3	1
Q6AXR6;A0A096MJ04;Q9Z339	4	4	31.8295	1.61084	Glutathione S-transferase omega 1 OS=Rattus norvegicus GN=Gsto1 PE=1 SV=1	4347.9	4720.42	4078.83	6570.32	5	4	2	0
Q6AYN4	5	4	43.6119	1.86793	Phytanoyl-CoA hydroxylase-interacting protein-like OS=Rattus norvegicus GN=Phyhipl PE=1 SV=2	7781.76	8092.28	8304.75	14535.8	3	5	5	5
Q6AYR2;D4ACZ5	5	4	54.8049	2.02163	Protein NDRG3 OS=Rattus norvegicus GN=Ndrg3 PE=1 SV=1	2461.22	2423.28	2628.22	4898.98	4	6	6	5
Q6MG55;A0A096MJC0;A0A096MKA7;A0A0G2K0X5;A0A0G2K4N8	4	4	23.8454	1.479	Protein ABHD16A OS=Rattus norvegicus GN=Abhd16a PE=2 SV=1	1016.31	934.119	1078.7	1381.56	4	0	4	1
Q6P0K8	7	4	42.492	2.13857	Junction plakoglobin OS=Rattus norvegicus GN=Jup PE=1 SV=1	1813.54	1388.53	1201.06	2568.54	4	3	3	2
Q6P6R2	5	4	39.202	1.76108	Dihydrolipoyl dehydrogenase, mitochondrial OS=Rattus norvegicus GN=Dld PE=1 SV=1	1998.36	1606.52	2047.15	2829.22	4	3	2	2
Q6P792;A0A0G2K338;Q8K3G3;Q9WUH4	4	4	30.8392	1.19404	Four and a half LIM domains 1 OS=Rattus norvegicus GN=Fhl1 PE=1 SV=1	2470.73	2365.64	2230	2662.71	3	5	3	0
Q6Q7Y5	7	4	47.6723	1.22419	Guanine nucleotide-binding protein subunit alpha-13 OS=Rattus norvegicus GN=Gna13 PE=1 SV=1	1780.65	1900.93	2051.19	2179.84	4	3	4	3
Q6XVN8;A0A0G2K9Q7;Q62625	4	4	32.8013	1.09371	Microtubule-associated proteins 1A/1B light chain 3A OS=Rattus norvegicus GN=Map1lc3a PE=1 SV=1	2023.17	2212.77	2159.76	2186.62	3	4	3	2
Q8VIL3	4	4	31.3358	1.21538	ZW10 interactor OS=Rattus norvegicus GN=Zwint PE=1 SV=1	3645.92	4085.28	3839.88	4431.16	4	2	3	3
Q9EPC6;D3ZDU5	4	4	28.4902	1.2534	Profilin-2 OS=Rattus norvegicus GN=Pfn2 PE=1 SV=3	3159.4	3397.23	3959.99	3666.4	2	2	4	2
Q9EPH2;A0A0G2K613	4	4	27.3396	1.36938	MARCKS-related protein OS=Rattus norvegicus GN=Marcksl1 PE=2 SV=3	3943.69	3472.81	3885.58	4755.59	4	3	3	3
Q9JHY2;G3V804;Q63965;Q6AYS2	5	4	32.4523	1.55548	Sideroflexin-3 OS=Rattus norvegicus GN=Sfxn3 PE=2 SV=1	1669.25	1335.13	1426.99	2076.76	3	3	2	2
Q9WU70	4	4	24.0272	1.76026	Syntaxin-binding protein 5 OS=Rattus norvegicus GN=Stxbp5 PE=1 SV=1	2575.11	2620.29	2305.23	4057.81	3	3	4	2
Q9Z269	7	4	58.4799	2.18469	Vesicle-associated membrane protein-associated protein B OS=Rattus norvegicus GN=Vapb PE=1 SV=3	2280.04	2258.76	2353.98	1077.49	3	3	5	0
Q76IJ9	8	4	59.057	3.15901	ELAV-like protein OS=Rattus norvegicus GN=Elavl3 PE=2 SV=1	1269.17	1249.63	1202.45	3798.57	2	2	4	1
Q99MG9;A0A0G2KAZ2;G3V9C1	5	4	55.44	1.14943	Kv channel-interacting protein 4 OS=Rattus norvegicus GN=Kcnip4 PE=1 SV=1	2406.87	2486.72	2392.16	2749.61	4	4	5	4
Q99MZ4	4	4	31.7317	1.12356	Gamma-glutamyltransferase 7 OS=Rattus norvegicus GN=Ggt7 PE=1 SV=2	1168.64	1167.47	1220.4	1086.18	4	5	5	0
Q561S0	4	4	23.2564	1.52537	NADH dehydrogenase [ubiquinone] 1 alpha subcomplex subunit 10, mitochondrial OS=Rattus norvegicus GN=Ndufa10 PE=1 SV=1	1596.54	1359.67	1773	1162.34	2	2	4	0
Q920L2	4	4	23.5477	1.84349	Succinate dehydrogenase [ubiquinone] flavoprotein subunit, mitochondrial OS=Rattus norvegicus GN=Sdha PE=1 SV=1	1210.34	1018.06	1117	1876.79	3	3	4	0
Q01728;M0R3V7	4	4	39.5153	2.50534	Sodium/calcium exchanger 1 OS=Rattus norvegicus GN=Slc8a1 PE=1 SV=3	5301.02	5376.37	5293.29	13261.5	6	6	6	6
Q04931	4	4	23.7374	1.38634	FACT complex subunit SSRP1 OS=Rattus norvegicus GN=Ssrp1 PE=1 SV=2	1583.38	1198.18	1661.08	1233.77	4	3	2	2
Q63570	4	4	34.4844	1.60326	26S protease regulatory subunit 6B OS=Rattus norvegicus GN=Psmc4 PE=1 SV=1	2170.63	3480.08	3207.62	2865.81	3	5	5	0
Q63584	4	4	33.4667	1.72691	Transmembrane emp24 domain-containing protein 10 OS=Rattus norvegicus GN=Tmed10 PE=1 SV=2	2015.41	2266.65	1857.76	3208.19	4	2	1	2
Q63604;A0A0G2K5X6	4	4	29.646	1.77105	BDNF/NT-3 growth factors receptor OS=Rattus norvegicus GN=Ntrk2 PE=1 SV=1	1901.44	1718.98	1627.22	2881.89	2	5	0	2
Q63666	7	4	91.0985	1.78139	Vesicle-associated membrane protein 1 OS=Rattus norvegicus GN=Vamp1 PE=1 SV=2	4594.03	5616.82	8183.75	6704.68	5	4	5	2
Q64361	4	4	42.5721	1.61496	Latexin OS=Rattus norvegicus GN=Lxn PE=1 SV=1	3477.02	3673.66	4072.98	5615.23	6	5	6	5
Q64559;F8WG67	5	4	38.9276	1.70985	Cytosolic acyl coenzyme A thioester hydrolase OS=Rattus norvegicus GN=Acot7 PE=1 SV=4	2561.9	2478.48	3165.57	1851.37	3	3	3	2
A0A0A0MY09;A0A0G2K4I4;Q66HD0	4	3	34.1715	1.5084	Endoplasmin OS=Rattus norvegicus GN=Hsp90b1 PE=1 SV=1	1144.7	942.974	1196.03	1422.38	2	1	2	1
A0A0G2JSK5;P49134	3	3	18.6297	1.34051	Integrin beta OS=Rattus norvegicus GN=Itgb1 PE=1 SV=1	1433.3	1900.38	1921.35	1545.03	2	2	3	0
A0A0G2JT78;F1LVC3	8	3	76.7258	2.11792	RAB6B, member RAS oncogene family OS=Rattus norvegicus GN=Rab6b PE=4 SV=1	2888.77	2749.8	3149.97	5823.86	3	2	2	2
A0A0G2JTL5;P52873	3	3	24.3215	1.38437	Pyruvate carboxylase, mitochondrial OS=Rattus norvegicus GN=Pc PE=1 SV=1	1266.93	1181.3	1389.58	1635.35	4	0	4	0
A0A0G2JTW1	5	3	31.9176	2.50727	RCG36946 OS=Rattus norvegicus GN=Rap2a PE=4 SV=1	931.753	765.653	857.9	1919.7	2	2	0	1
A0A0G2JW01;A0A0G2JV47;A0A0G2JY49;A0A0G2K5D0;E9PT39	8	3	64.3265	1.32429	Actin-binding LIM protein 1 OS=Rattus norvegicus GN=Ablim1 PE=1 SV=1	11188.9	9209.49	9325.99	8448.99	2	3	3	2
A0A0G2K2M2;A0A0G2KAL9;A0A0H2UHM6;Q4KM98	3	3	17.4631	10.8203	Mitochondrial fission factor-like OS=Rattus norvegicus GN=LOC102556337 PE=1 SV=1	378.329	342.243	372.649	34.9648	0	0	3	0
A0A0G2K8P3;A0A0G2K0B4;Q62940	4	3	28.6809	1.39546	E3 ubiquitin-protein ligase NEDD4 OS=Rattus norvegicus GN=Nedd4 PE=1 SV=1	655.387	869.731	623.258	853.937	2	0	3	0
A0A0G2K161;A0A0G2KAK2;D3ZIP3;D3ZKF7;D4A6Q4;D4A9A6	6	3	45.5282	1.22942	Erythrocyte membrane protein band 4.1 OS=Rattus norvegicus GN=Epb41 PE=1 SV=1	857.017	885.289	720.084	876.113	3	2	2	1
A0A0G2K714;Q6AYE2	4	3	34.8709	2.16081	Endophilin-B1 OS=Rattus norvegicus GN=Sh3glb1 PE=1 SV=1	1756.27	2128.23	2056.69	3794.96	2	3	2	2
A0A0G2KAW7;Q5XI72	3	3	25.3702	1.09261	Eukaryotic translation initiation factor 4H OS=Rattus norvegicus GN=Eif4h PE=1 SV=1	1264.35	1164.38	1272.21	1208.4	4	4	4	3
A0A5D0;P04218	3	3	24.3231	2.3042	Cd200 molecule OS=Rattus norvegicus GN=Cd200 PE=2 SV=1	17407.1	14842.8	17874.9	34200.8	2	1	1	3
A0A096MIT7;O70441	5	3	40.9596	1.76369	Synapsin-3 OS=Rattus norvegicus GN=Syn3 PE=1 SV=2	686.715	637.561	713.137	1124.46	4	2	4	0
A0A096MIW7	3	3	18.3873	1.10785	FRY microtubule-binding protein (Fragment) OS=Rattus norvegicus GN=Fry PE=4 SV=1	803.989	890.703	855.661	812.968	2	3	2	1
A0A140TAB3;P37285	7	3	43.6976	1.70144	Kinesin light chain 1 OS=Rattus norvegicus GN=Klc1 PE=1 SV=1	1728.81	1997.35	1966.14	2941.47	2	3	3	3
A8WCF8;A0A0G2K272	3	3	18.8931	1.42252	Tumor protein p63-regulated gene 1-like protein OS=Rattus norvegicus GN=Tprg1l PE=1 SV=1	525.072	647.75	567.221	746.927	2	1	3	2
B0BNG3	3	3	18.1317	1.88947	Lectin, mannose-binding 2 OS=Rattus norvegicus GN=Lman2 PE=1 SV=1	2740.71	2623.41	2448.06	4625.54	3	2	1	2
B0BNK1	8	3	65.4291	1.89545	RAB5C, member RAS oncogene family OS=Rattus norvegicus GN=Rab5c PE=1 SV=1	6671.04	6928.1	6835.9	12644.6	3	3	3	3
B2GV01	3	3	17.9602	1.33408	Metastasis-associated 1 family, member 2 OS=Rattus norvegicus GN=Mta2 PE=1 SV=1	972.762	977.372	887.314	732.621	1	3	3	0
B2GV73	3	3	19.7571	1.51916	Actin-related protein 2/3 complex subunit 3 OS=Rattus norvegicus GN=Arpc3 PE=1 SV=1	3313.67	3553.14	2668.67	2338.88	3	2	0	2
B2GV99;A0A0G2JWE1;A0A0G2K6J5;D3ZHA7;Q64119	3	3	21.905	1.56284	Myl6 protein OS=Rattus norvegicus GN=Myl6 PE=1 SV=1	3531.44	2767.58	3051.92	4325.29	3	3	3	2
B2RYS2	3	3	17.7311	1.61614	Cytochrome b-c1 complex subunit 7 OS=Rattus norvegicus GN=Uqcrb PE=1 SV=1	1350.11	1098.13	1220.6	1774.74	3	0	0	0
D3ZDR2	3	3	18.7083	2.4773	Charged multivesicular body protein 6 OS=Rattus norvegicus GN=Chmp6 PE=1 SV=1	584.086	722.978	1446.95	1071.75	2	2	3	1
D3ZES7	3	3	23.7587	1.53115	Plexin A4 OS=Rattus norvegicus GN=Plxna4 PE=4 SV=1	1589.42	1674.43	1436.19	1093.57	4	4	0	0
D3ZIF0	3	3	17.811	2.17575	Zinc finger protein 512 OS=Rattus norvegicus GN=Zfp512 PE=1 SV=1	1324.48	1146.13	985.841	2144.95	3	2	0	3
D3ZJ77;A0A0G2JZH0;Q5XIJ7	3	3	23.8119	1.62607	Calcium binding protein 39 (Predicted), isoform CRA_a OS=Rattus norvegicus GN=Cab39 PE=1 SV=1	754.203	796.782	822.304	1226.39	3	4	0	0
D3ZKQ4	3	3	17.8199	1.26791	Putative uncharacterized protein RGD1307615_predicted OS=Rattus norvegicus GN=Rabl6 PE=1 SV=1	1557.15	1656.53	1434.81	1819.21	2	3	3	2
D3ZQ02	3	3	17.9975	3.1535	WD repeat domain 37 OS=Rattus norvegicus GN=Wdr37 PE=1 SV=3	686.728	890.237	821.956	282.301	2	3	3	0
D3ZS72	3	3	17.2805	5.37886	Phosphatidylinositol-3,4,5-trisphosphate-dependent Rac exchange factor 1 OS=Rattus norvegicus GN=Prex1 PE=1 SV=3	414.805	438.855	387.998	81.5888	3	0	2	0
D3ZT58	3	3	17.2866	1.85669	Talin 2 OS=Rattus norvegicus GN=Tln2 PE=1 SV=2	543.979	535.139	573.217	993.588	2	0	2	0
D3ZV52;F1M823;Q9WVE9	4	3	30.5253	1.68114	Intersectin 1 OS=Rattus norvegicus GN=Itsn1 PE=1 SV=3	370.768	280.636	286.745	220.545	3	0	1	0
D3ZWA1	3	3	17.9735	1.29598	Family with sequence similarity 63, member B OS=Rattus norvegicus GN=Fam63b PE=1 SV=2	329.764	394.758	427.369	392.72	3	2	3	1
D3ZWL6	22	3	249.575	1.62508	Adenosylhomocysteinase OS=Rattus norvegicus GN=Ahcyl2 PE=1 SV=3	3010.85	2922.31	3284.83	4748.98	1	1	3	1
D3ZXP8	3	3	29.956	1.5209	Purkinje cell protein 2 OS=Rattus norvegicus GN=Pcp2 PE=1 SV=1	9637.27	10950.6	12435.9	8176.66	3	3	4	0
D3ZZW6	4	3	27.1615	4.5003	Spermatid-specific linker histone H1-like protein OS=Rattus norvegicus GN=Hils1 PE=1 SV=1	2156.59	2048.88	2322.99	516.187	3	0	1	0
D4A0A1	4	3	28.9434	2.80107	Uncharacterized protein OS=Rattus norvegicus GN=NEWGENE_1307525 PE=1 SV=1	867.888	953.061	992.641	2431.02	0	2	2	2
D4A2H6;A0A0G2K2J4	3	3	24.9629	1.44779	RNA binding protein fox-1 homolog OS=Rattus norvegicus GN=Rbfox3 PE=4 SV=1	701.931	825.417	678.132	570.121	0	4	0	2
D4A6H8	5	3	31.1391	1.83893	Catenin alpha 2 OS=Rattus norvegicus GN=Ctnna2 PE=1 SV=3	1017.91	955.494	903.976	1662.35	3	3	2	3
D4A8A0	3	3	23.8487	1.67056	Carbamoyl-phosphate synthetase 2, aspartate transcarbamylase, and dihydroorotase OS=Rattus norvegicus GN=Cad PE=1 SV=2	4171.66	3888.53	3856.68	6442.81	1	4	2	0
D4AAE9	3	3	29.5518	1.09295	CDGSH iron sulfur domain 2 OS=Rattus norvegicus GN=Cisd2 PE=1 SV=1	1628.44	1688.11	1771.9	1779.81	4	0	4	0
D4AAF8;A0A0G2JVE8;F1M4H5;Q80WA4	3	3	19.1371	1.45228	RNA-binding protein Nova-1 OS=Rattus norvegicus GN=Nova1 PE=4 SV=2	729.238	798.245	679.991	987.539	3	2	3	1
F1LMD9;P97874	3	3	23.1566	1.49127	Cyclin-G-associated kinase OS=Rattus norvegicus GN=Gak PE=1 SV=1	1227.64	1025.8	1136.28	1529.75	2	0	1	3
F1LNQ9;A0A0G2JTD7;A0A0G2JUI5;F1LNR0;F1LNR1	6	3	46.2918	1.43203	Cytoplasmic linker-associated protein 1 OS=Rattus norvegicus GN=Clasp1 PE=1 SV=3	1340.46	1317.97	1365.95	1887.38	3	2	0	2
F1LQ55;A0A0G2KAC1;P11915;Q6QI48	3	3	18.1293	1.68101	RCG50466, isoform CRA_a OS=Rattus norvegicus GN=Scp2 PE=1 SV=3	1042.53	923.325	1185.49	705.223	3	3	3	0
F1LRF3;A0A0G2K5H2;A6JFQ6	3	3	18.6396	1.7966	Clavesin-1 OS=Rattus norvegicus GN=Clvs1 PE=4 SV=3	1000.92	1149.27	1269.49	1798.26	1	3	3	0
F1LRN8;A0A0G2JUY1;A0A0G2JXP3	3	3	18.9134	1.82993	Neural precursor cell-expressed, developmentally down-regulated 4-like, E3 ubiquitin protein ligase OS=Rattus norvegicus GN=Nedd4l PE=1 SV=3	963.098	890.005	961.378	1628.64	2	3	3	1
F1LWK7;A0A0G2K7Z4	8	3	64.2884	3.98384	Actin-binding LIM protein 1 (Fragment) OS=Rattus norvegicus GN=Ablim1 PE=1 SV=3	1438.47	1186.27	1074.24	361.076	3	3	2	0
F1M1A6	3	3	27.5989	1.15279	Similar to potassium channel tetramerisation domain-containing 12b OS=Rattus norvegicus GN=LOC681355 PE=1 SV=2	940.581	1043.5	1046.47	907.777	4	0	4	0
F1M403	3	3	17.6134	1.48374	Ubiquitin-conjugating enzyme E2O OS=Rattus norvegicus GN=Ube2o PE=1 SV=2	595.16	734.591	719.86	495.093	2	3	2	1
F1MAQ5;A0A0U1RRQ0;A0A0U1RRX4;F1LNK0;Q78DZ1	33	3	274.829	2.22826	Microtubule-associated protein OS=Rattus norvegicus GN=Map2 PE=1 SV=3	1280.24	1330.53	1147.67	2557.31	3	1	1	1
F6T071;Q68G33;Q9R064	3	3	19.0816	6.51151	Golgi reassembly-stacking protein 2 OS=Rattus norvegicus GN=LOC103690018 PE=1 SV=2	501.74	604.698	320.345	2085.93	0	0	0	3
G3V6P7;F1LNF0;Q62812	11	3	81.296	1.4714	Myosin, heavy polypeptide 9, non-muscle OS=Rattus norvegicus GN=Myh9 PE=1 SV=1	534.259	429.704	557.588	632.267	1	0	3	2
G3V6P8	3	3	32.8369	1.09031	Guanine nucleotide-binding protein subunit gamma OS=Rattus norvegicus GN=Gng12 PE=1 SV=1	5391.74	4945.14	5077.02	5298.7	4	3	3	0
G3V6U3	3	3	24.4252	1.34336	ALG2, alpha-1,3/1,6-mannosyltransferase OS=Rattus norvegicus GN=Alg2 PE=1 SV=1	995.501	919.038	834.013	741.053	3	2	3	0
G3V7W1	3	3	25.473	1.17487	Programmed cell death 6 OS=Rattus norvegicus GN=Pdcd6 PE=1 SV=1	1967.15	1981.54	1875.85	2203.87	4	0	4	0
G3V9C0;A9UMV8;D3ZVK7;D3ZXP3;D4ACV3;M0R6X5;M0RCL5;M0RDM4;P02262;P0C169;P0C170;P0CC09;Q00728;Q4FZT6;Q64598;Q6I8Q6	5	3	51.3722	1.86129	Histone H2A OS=Rattus norvegicus GN=Hist1h2ac PE=3 SV=1	255634	215121	221214	137342	3	3	2	1
G3V624	3	3	17.6821	2.30031	Coronin OS=Rattus norvegicus GN=Coro1c PE=1 SV=1	1152.63	1123.48	960.656	2209.81	2	3	1	1
G3V964	13	3	152.631	2.16366	Neurotrimin OS=Rattus norvegicus GN=Ntm PE=4 SV=2	8623.58	8484.32	8586.51	18357.2	3	2	2	2
M0R735;A0A0G2K9J1;Q566E4;Q7TP47	3	3	17.3233	1.56183	Heterogeneous nuclear ribonucleoprotein Q OS=Rattus norvegicus GN=Syncrip PE=1 SV=2	1187.56	1055.71	1014.64	1584.7	0	3	2	2
M0RAM5;P04041	3	3	19.1309	1.23413	Glutathione peroxidase OS=Rattus norvegicus GN=Gpx1 PE=1 SV=1	960.187	1082.53	967.421	1185	3	3	2	0
M0RC17	3	3	18.3523	1.30219	Cell adhesion molecule L1-like OS=Rattus norvegicus GN=Chl1 PE=1 SV=2	2925.99	3384.46	2599.05	2834.37	1	2	0	3
M0RC65	6	3	61.1782	1.07376	Cofilin 2 OS=Rattus norvegicus GN=Cfl2 PE=1 SV=1	2882.77	2717.89	2708.41	2908.18	3	4	3	0
M0RC99	6	3	60.8667	1.39083	Ras-related protein Rab-5A OS=Rattus norvegicus GN=Rab5a PE=2 SV=1	9708.05	9051.28	8713.66	12119.2	3	4	4	3
M0RCH6;D4A9Z8	3	3	24.2927	1.26964	Uncharacterized protein OS=Rattus norvegicus PE=1 SV=2	1010.53	943.35	955.195	1197.72	3	0	4	3
O35353;A0A0G2K8M9;D4A752	9	3	114.761	2.43102	Guanine nucleotide-binding protein subunit beta-4 OS=Rattus norvegicus GN=Gnb4 PE=2 SV=4	2499.19	2532.6	1954.57	4751.59	1	3	2	0
O88321	4	3	31.2039	1.45022	Antisecretory factor OS=Rattus norvegicus GN=Psmd4 PE=1 SV=1	2441.73	3277.28	3154.55	3541.05	3	4	4	2
O88801	6	3	54.1118	1.9374	Homer protein homolog 2 OS=Rattus norvegicus GN=Homer2 PE=1 SV=1	861.567	1277.46	886.888	659.372	0	3	0	0
P04775;A0A0G2K6Y2;A0A0G2K914;D3ZW75;F1LX08;O08562;P04774;P08104;P15390	21	3	162.51	1.61136	Sodium channel protein type 2 subunit alpha OS=Rattus norvegicus GN=Scn2a PE=1 SV=1	4619.55	4802.6	4034.41	6500.88	3	4	4	3
P07483	3	3	23.2554	1.58966	Fatty acid-binding protein, heart OS=Rattus norvegicus GN=Fabp3 PE=1 SV=2	1208.96	1245.72	1488.83	1921.84	0	0	4	0
P08753	9	3	100.556	2.32582	Guanine nucleotide-binding protein G(k) subunit alpha OS=Rattus norvegicus GN=Gnai3 PE=1 SV=3	1001.06	1055.27	776.616	1806.27	3	3	3	1
P09215;A0A140UHX0;D4A0U0	4	3	26.1417	1.92138	Protein kinase C delta type OS=Rattus norvegicus GN=Prkcd PE=1 SV=1	731.238	755.958	703.556	393.446	3	1	2	0
P09456	3	3	19.0503	1.39458	cAMP-dependent protein kinase type I-alpha regulatory subunit OS=Rattus norvegicus GN=Prkar1a PE=1 SV=2	1731.72	1935.43	2261.39	2415.03	2	2	2	0
P11167;A0A0G2K2S2	5	3	39.7426	1.26678	Solute carrier family 2, facilitated glucose transporter member 1 OS=Rattus norvegicus GN=Slc2a1 PE=1 SV=1	3243.33	3456.67	3314.35	4108.58	3	2	2	2
P11240	4	3	44.2662	1.52772	Cytochrome c oxidase subunit 5A, mitochondrial OS=Rattus norvegicus GN=Cox5a PE=1 SV=1	5922.53	4490.24	5495.51	6859.81	3	5	5	5
P11506	62	3	812.5	1.85354	Plasma membrane calcium-transporting ATPase 2 OS=Rattus norvegicus GN=Atp2b2 PE=1 SV=2	18825.6	22247.3	21967.9	34893.9	2	2	3	1
P13803	3	3	26.5186	1.98173	Electron transfer flavoprotein subunit alpha, mitochondrial OS=Rattus norvegicus GN=Etfa PE=1 SV=4	598.501	653.059	731.915	369.332	4	2	3	1
P15429	10	3	111.38	1.77753	Beta-enolase OS=Rattus norvegicus GN=Eno3 PE=1 SV=3	1283.32	1372.13	1365.94	2281.14	2	0	0	1
P17105	3	3	25.0143	1.2891	Inositol-trisphosphate 3-kinase A OS=Rattus norvegicus GN=Itpka PE=1 SV=3	829.528	1069.34	988.192	841.987	2	3	1	1
P18506	3	3	24.218	1.25618	Gamma-aminobutyric acid receptor subunit delta OS=Rattus norvegicus GN=Gabrd PE=1 SV=2	1418.19	1490.87	1359.1	1707.28	4	4	4	0
P21451	3	3	17.94	2.6487	Endothelin B receptor OS=Rattus norvegicus GN=Ednrb PE=2 SV=2	1024.76	1049.97	863.255	2286.5	2	3	0	0
P22062	3	3	19.3964	6.64292	Protein-L-isoaspartate(D-aspartate) O-methyltransferase OS=Rattus norvegicus GN=Pcmt1 PE=1 SV=2	818.578	805.706	898.777	135.298	3	0	0	0
P23593;M0R4S2	3	3	17.233	2.29497	Apolipoprotein D OS=Rattus norvegicus GN=Apod PE=1 SV=1	380.905	570.833	352.417	808.786	2	0	2	0
P25122	3	3	18.3898	1.60564	Potassium voltage-gated channel subfamily C member 1 OS=Rattus norvegicus GN=Kcnc1 PE=1 SV=1	2057.25	2007.93	2125.64	3224.03	3	2	2	1
P26817;F1LMA4	4	3	28.8929	2.62937	Beta-adrenergic receptor kinase 1 OS=Rattus norvegicus GN=Grk2 PE=1 SV=1	588.147	573.587	649.002	246.828	3	0	3	0
P27952;A0A0G2KB28;A0A0U1RVI9;D3ZAS1;D3ZIY7;D3ZQW7;D3ZT78;E9PT76;M0RAJ8	4	3	39.4503	1.24813	40S ribosomal protein S2 OS=Rattus norvegicus GN=Rps2 PE=1 SV=1	3272.29	3433.21	2998.79	3742.89	4	4	3	2
P30904;D3ZE63;D4A3P7	3	3	28.8822	1.19822	Macrophage migration inhibitory factor OS=Rattus norvegicus GN=Mif PE=1 SV=4	7594.3	6874.62	6517.85	7809.79	4	2	1	2
P34067;G3V8U9	3	3	18.1079	2.24566	Proteasome subunit beta type-4 OS=Rattus norvegicus GN=Psmb4 PE=1 SV=2	1389.8	1798.79	1664.16	3121.02	0	3	2	2
P35465;Q62829	5	3	30.7314	1.58532	Serine/threonine-protein kinase PAK 1 OS=Rattus norvegicus GN=Pak1 PE=1 SV=3	1668.75	1517.82	1979.57	2406.23	2	2	3	2
P39052;A0A0A0MY48;A0A0A0MY49	17	3	202.477	1.49938	Dynamin-2 OS=Rattus norvegicus GN=Dnm2 PE=1 SV=1	623.959	611.465	671.854	916.817	1	1	1	0
P40241	3	3	40.3568	1.13992	CD9 antigen OS=Rattus norvegicus GN=Cd9 PE=1 SV=2	7858.65	7178.06	7052.7	8039.48	6	6	6	2
P40307	3	3	26.7642	1.79083	Proteasome subunit beta type-2 OS=Rattus norvegicus GN=Psmb2 PE=1 SV=1	1509.27	2161.03	2102.33	1206.72	2	2	2	2
P48303	3	3	28.4052	1.19005	Sphingosine 1-phosphate receptor 1 OS=Rattus norvegicus GN=S1pr1 PE=1 SV=1	3312.65	3443.19	3301.36	3928.77	4	2	4	4
P49803;D3ZWG2	7	3	47.6432	2.36954	Regulator of G-protein signaling 7 OS=Rattus norvegicus GN=Rgs7 PE=1 SV=2	6681.16	6938.32	7494.83	3162.99	3	3	3	2
P50408;B2GUW7	3	3	21.1707	1.20792	V-type proton ATPase subunit F OS=Rattus norvegicus GN=Atp6v1f PE=1 SV=1	3187.92	3117.85	3311.28	2741.3	3	3	3	2
P50475	3	3	17.7729	2.29716	Alanine--tRNA ligase, cytoplasmic OS=Rattus norvegicus GN=Aars PE=1 SV=3	710.474	655.582	808.701	1505.97	3	3	2	2
P51583;A0A0G2K5S4;F8WFR8	3	3	23.6998	1.71669	Multifunctional protein ADE2 OS=Rattus norvegicus GN=Paics PE=1 SV=3	6957.12	6679.71	6399.53	10986	1	4	1	0
P51635	3	3	18.2449	1.41851	Alcohol dehydrogenase [NADP(+)] OS=Rattus norvegicus GN=Akr1a1 PE=1 SV=2	2993.66	3048.84	3040.56	4246.54	2	0	3	2
P54287	5	3	39.3046	1.1834	Voltage-dependent L-type calcium channel subunit beta-3 OS=Rattus norvegicus GN=Cacnb3 PE=1 SV=1	979.34	897.632	1019.19	1062.26	3	2	2	0
P60522	3	3	26.6238	1.41001	Gamma-aminobutyric acid receptor-associated protein-like 2 OS=Rattus norvegicus GN=Gabarapl2 PE=3 SV=1	1863.7	1800.9	1850.92	2539.3	2	4	4	0
P62138;A0A0G2JYS8;P62142	5	3	44.4662	1.63773	Serine/threonine-protein phosphatase PP1-alpha catalytic subunit OS=Rattus norvegicus GN=Ppp1ca PE=1 SV=1	1177.67	1151.36	719.084	1062.83	3	2	2	0
P62250;M0R4I3	4	3	25.9817	2.0206	40S ribosomal protein S16 OS=Rattus norvegicus GN=Rps16 PE=1 SV=2	3003.64	2804.83	2747.67	5551.94	2	3	2	0
P62271;A0A0G2KA79;A0A0H2UHT6;D3ZM33;M0R5K9	7	3	59.3485	2.58324	40S ribosomal protein S18 OS=Rattus norvegicus GN=Rps18 PE=1 SV=3	1012.04	1048.8	967.354	2498.91	3	2	1	1
P62278;M0RCY2	3	3	19.0457	1.09532	40S ribosomal protein S13 OS=Rattus norvegicus GN=Rps13 PE=1 SV=2	2372.28	2390.23	2438.69	2226.46	0	0	0	3
P62744	3	3	29.177	1.67219	AP-2 complex subunit sigma OS=Rattus norvegicus GN=Ap2s1 PE=1 SV=1	3752.21	3946.91	3841.25	2360.32	3	4	4	1
P62747	4	3	36.9767	1.57908	Rho-related GTP-binding protein RhoB OS=Rattus norvegicus GN=Rhob PE=1 SV=1	3841.29	3997.34	3312.46	5230.64	3	4	3	2
P62836	9	3	91.675	1.48526	Ras-related protein Rap-1A OS=Rattus norvegicus GN=Rap1a PE=1 SV=1	3718.79	3988.18	3489.63	5183.02	3	4	0	0
P62963	3	3	21.8041	1.65913	Profilin-1 OS=Rattus norvegicus GN=Pfn1 PE=1 SV=2	904.974	890.944	1074.45	1478.19	2	2	2	0
P63142	5	3	30.9439	1.75889	Potassium voltage-gated channel subfamily A member 2 OS=Rattus norvegicus GN=Kcna2 PE=1 SV=1	2301.84	2067.95	2278.02	3637.29	3	3	2	2
P63182	3	3	33.1115	3.19111	Cerebellin-1 OS=Rattus norvegicus GN=Cbln1 PE=1 SV=2	3249.48	2725.79	2900.39	8698.31	5	2	4	0
P70580	4	3	29.4324	1.50877	Membrane-associated progesterone receptor component 1 OS=Rattus norvegicus GN=Pgrmc1 PE=1 SV=3	781.876	625.606	690.635	943.893	2	0	2	0
P85125;G3V8L9	3	3	23.8482	2.53869	Polymerase I and transcript release factor OS=Rattus norvegicus GN=Ptrf PE=1 SV=1	793.461	1213.46	1270.63	2014.35	0	4	0	3
P85970;A0A0G2K2J1;A0A0G2K905;A0A0G2K9A2	3	3	25.4522	4.95805	Actin-related protein 2/3 complex subunit 2 OS=Rattus norvegicus GN=Arpc2 PE=1 SV=1	1135.67	1272.44	1021.92	256.642	3	4	3	0
P85972;A0A0G2K8V2;R9PXU6	3	3	17.1024	1.66056	Vinculin OS=Rattus norvegicus GN=Vcl PE=1 SV=1	868.295	728.436	771.238	1209.61	2	0	2	0
P97839;G3V927	3	3	17.5678	2.07477	Disks large-associated protein 4 OS=Rattus norvegicus GN=Dlgap4 PE=1 SV=1	949.212	734.568	901.336	1524.06	2	1	3	1
Q4FZY0;D4A9T5	3	3	18.1206	6.12262	EF-hand domain-containing protein D2 OS=Rattus norvegicus GN=Efhd2 PE=1 SV=1	585.909	609.11	692.378	113.085	0	2	3	1
Q4KMA2	3	3	17.3245	2.9768	UV excision repair protein RAD23 homolog B OS=Rattus norvegicus GN=Rad23b PE=1 SV=1	674.888	569.956	648.1	1696.65	0	0	3	2
Q4QQV0	20	3	230.503	1.19727	Tubulin beta chain OS=Rattus norvegicus GN=Tubb6 PE=1 SV=1	1102.97	1028.56	959.432	1148.7	2	1	2	0
Q4V8E2	3	3	19.5633	2.10228	Proteasome (Prosome, macropain) 26S subunit, non-ATPase, 14 OS=Rattus norvegicus GN=Psmd14 PE=1 SV=1	768.743	1307.38	1192.63	1616.11	2	3	3	2
Q5BJU7	3	3	31.28	1.37146	Wiskott-Aldrich syndrome protein family member 1 OS=Rattus norvegicus GN=Wasf1 PE=1 SV=1	3877.02	3728.81	3598.16	2826.92	5	5	5	1
Q5EGY4	3	3	18.62	1.62763	Synaptobrevin homolog YKT6 OS=Rattus norvegicus GN=Ykt6 PE=1 SV=1	977.616	902.521	1083.07	1468.97	0	2	2	2
Q5FVG4;A0A0G2K5L2;Q505J6	3	3	26.2587	2.37254	Solute carrier family 25 (Mitochondrial carrier, glutamate), member 22 OS=Rattus norvegicus GN=Slc25a22 PE=1 SV=1	4976.01	4470.73	4699.07	10607	2	2	2	4
Q5PQJ6	3	3	19.1238	2.76329	Pyrroline-5-carboxylate reductase 3 OS=Rattus norvegicus GN=Pycrl PE=2 SV=1	1252.32	1482.47	1194.27	3300.11	2	3	2	3
Q5RKH0	3	3	12.3866	1.39164	Putative oxidoreductase GLYR1 OS=Rattus norvegicus GN=Glyr1 PE=1 SV=1	1477.36	1389.67	1362.55	1896.17	1	2	2	1
Q5U2Z3;A0A0H2UHZ2	3	3	30.9967	2.25511	Nucleosome assembly protein 1-like 4 OS=Rattus norvegicus GN=Nap1l4 PE=1 SV=1	1179.54	1203.97	1382.06	612.858	4	3	5	0
Q5U211	3	3	18.0146	1.02168	Sorting nexin-3 OS=Rattus norvegicus GN=Snx3 PE=1 SV=1	995.05	984.229	984.73	973.93	0	0	3	0
Q5XIN6	3	3	17.3741	2.63838	LETM1 and EF-hand domain-containing protein 1, mitochondrial OS=Rattus norvegicus GN=Letm1 PE=1 SV=1	708.658	693.737	853.986	1830.34	3	0	1	1
Q6GQP4;A0A0G2JSZ1;A0A0G2K3Z3;B0BN19	3	3	23.4806	1.96656	Ras-related protein Rab-31 OS=Rattus norvegicus GN=Rab31 PE=1 SV=2	1669.24	1810.15	1803.98	920.468	3	4	3	0
Q6IG12;G3V712	6	3	49.9605	1.98454	Keratin, type II cytoskeletal 7 OS=Rattus norvegicus GN=Krt7 PE=3 SV=1	1157.19	1109.85	1141.71	583.102	1	1	1	0
Q6Q629;F1LPW1	3	3	18.4592	1.63914	Inactive dipeptidyl peptidase 10 OS=Rattus norvegicus GN=Dpp10 PE=1 SV=1	974.621	1149.44	807.786	1324.08	0	3	1	1
Q7M0E3;D4A315	4	3	28.0927	1.29283	Destrin OS=Rattus norvegicus GN=Dstn PE=1 SV=3	4389.82	4301.71	4215.11	5449.44	2	3	1	0
Q8VHV7;A0A0G2JTG7;G3V9Q3;Q499R8	9	3	99.0677	3.00108	Heterogeneous nuclear ribonucleoprotein H OS=Rattus norvegicus GN=Hnrnph1 PE=1 SV=2	2106.52	1893	1755.95	5269.74	0	2	0	2
Q9QUR2	3	3	17.745	1.32157	Dynactin subunit 4 OS=Rattus norvegicus GN=Dctn4 PE=1 SV=1	844.585	856.527	890.217	1116.18	2	3	3	0
Q9QX69	3	3	19.5149	2.80723	LanC-like protein 1 OS=Rattus norvegicus GN=Lancl1 PE=1 SV=2	1613.86	1619.62	1879.18	4530.47	3	2	2	1
Q9R1T1	3	3	20.3244	2.25922	Barrier-to-autointegration factor OS=Rattus norvegicus GN=Banf1 PE=1 SV=1	2818.17	3005.22	1330.2	2924.46	0	3	0	0
Q9WVB1;A0A0H2UHP9	8	3	74.8874	2.08122	Ras-related protein Rab-6A OS=Rattus norvegicus GN=Rab6a PE=1 SV=2	1734.93	1663.22	1832.8	3461.54	2	1	2	1
Q9Z272;A0A0G2K527	3	3	18.894	1.80471	ARF GTPase-activating protein GIT1 OS=Rattus norvegicus GN=Git1 PE=1 SV=1	1120.38	1097.86	959.383	1731.41	3	2	3	2
Q32Q06	3	3	17.5878	1.70683	AP-1 complex subunit mu-1 OS=Rattus norvegicus GN=Ap1m1 PE=1 SV=3	762.339	809.302	729.238	474.155	2	3	2	0
Q66HL2;A0A0G2JZ13;A0A1B0GWS4;D3ZGE6	3	3	24.1509	1.50512	Src substrate cortactin OS=Rattus norvegicus GN=Cttn PE=1 SV=1	834.834	743.486	756.702	1119.04	3	1	0	2
Q68FS2	3	3	24.8415	3.07263	COP9 signalosome complex subunit 4 OS=Rattus norvegicus GN=Cops4 PE=1 SV=1	478.86	562.821	552.435	183.172	3	4	4	0
Q68FU3	3	3	19.07	2.18308	Electron transfer flavoprotein subunit beta OS=Rattus norvegicus GN=Etfb PE=2 SV=3	789.642	594.578	685.956	1298.01	3	1	1	0
Q71UF4;B5DFB2;D4A250	3	3	26.5978	1.92905	Histone-binding protein RBBP7 OS=Rattus norvegicus GN=Rbbp7 PE=2 SV=1	4530.06	4301.94	4105.49	7919.71	4	4	4	3
Q75Q39;R9PXR4	3	3	18.7229	1.52005	Mitochondrial import receptor subunit TOM70 OS=Rattus norvegicus GN=Tomm70 PE=1 SV=1	2315.28	2203.56	2261.02	3349.52	3	0	3	1
Q76EQ0	3	3	18.9347	1.16734	Serine racemase OS=Rattus norvegicus GN=Srr PE=1 SV=1	1502.79	1465.13	1710.3	1565.18	2	2	0	0
Q76GL9	4	3	38.5886	2.38066	Amino acid transporter OS=Rattus norvegicus GN=Slc1a4 PE=1 SV=1	3075.98	2698.72	2585.69	6155.65	2	3	3	3
Q78P75;A0A0G2JU43	4	3	49.044	1.2647	Dynein light chain 2, cytoplasmic OS=Rattus norvegicus GN=Dynll2 PE=1 SV=1	7535.15	6732.78	6295.26	7961.62	5	5	5	4
Q91Y81	3	3	18.2868	1.67228	Septin-2 OS=Rattus norvegicus GN=Sept2 PE=1 SV=1	1434.27	1864.32	1891.7	1131.21	2	3	2	0
Q794E4	5	3	40.4521	2.05556	Heterogeneous nuclear ribonucleoprotein F OS=Rattus norvegicus GN=Hnrnpf PE=1 SV=3	1902.41	1814.09	1696.16	3486.54	3	1	2	1
Q03114	4	3	23.1132	1.49533	Cyclin-dependent-like kinase 5 OS=Rattus norvegicus GN=Cdk5 PE=1 SV=1	994.98	1092.4	1151.22	769.878	0	0	3	0
Q03348;A0A0G2JVR0;Q66HJ7	3	3	23.9838	1.34872	Receptor-type tyrosine-protein phosphatase alpha OS=Rattus norvegicus GN=Ptpra PE=1 SV=1	1550.15	1546.6	1569.74	1163.87	4	4	4	1
Q05175	18	3	217.76	1.54324	Brain acid soluble protein 1 OS=Rattus norvegicus GN=Basp1 PE=1 SV=2	18302.7	20244	22439.2	28245.4	5	5	5	4
Q10758	7	3	56.0541	2.2124	Keratin, type II cytoskeletal 8 OS=Rattus norvegicus GN=Krt8 PE=1 SV=3	4542.42	4592.54	4838.5	2187	1	2	2	0
Q62745;Q6P9V1	3	3	31.4375	3.39996	CD81 antigen OS=Rattus norvegicus GN=Cd81 PE=1 SV=1	11725.6	10069.6	6657.46	22635.1	2	2	2	3
Q62871;D3ZU74;G3V9V3;Q6AZ35	3	3	17.7823	1.5003	Cytoplasmic dynein 1 intermediate chain 2 OS=Rattus norvegicus GN=Dync1i2 PE=1 SV=1	1439.41	1222.15	1276.09	1833.59	2	2	2	1
Q62888;A0A0U1RRX0;F1LQ41	7	3	46.695	2.51668	Neuroligin-2 OS=Rattus norvegicus GN=Nlgn2 PE=1 SV=1	1171.52	1075.09	1130.44	2705.65	3	2	1	0
Q63228;M0RDJ4	3	3	18.5736	1.26948	Glia maturation factor beta OS=Rattus norvegicus GN=Gmfb PE=1 SV=2	967.174	996.271	1227.81	1199.39	3	3	2	0
Q63374;D3ZAD6;D3ZTM0;Q63376	4	3	24.7168	2.3001	Neurexin-2 OS=Rattus norvegicus GN=Nrxn2 PE=1 SV=3	1585.19	1476.25	1544.13	3395.51	3	3	1	2
Q63610	8	3	90.0684	1.23836	Tropomyosin alpha-3 chain OS=Rattus norvegicus GN=Tpm3 PE=1 SV=2	3039.59	2818.4	2801.95	3469.81	0	3	4	0
Q64303	5	3	30.6022	3.1225	Serine/threonine-protein kinase PAK 2 OS=Rattus norvegicus GN=Pak2 PE=1 SV=1	1021.87	997.222	1163.12	3113.82	3	2	3	2
Q64428	3	3	18.0832	4.07009	Trifunctional enzyme subunit alpha, mitochondrial OS=Rattus norvegicus GN=Hadha PE=1 SV=2	912.85	864.792	816.297	224.283	2	3	2	0
Q64541	13	3	149.913	1.16702	Sodium/potassium-transporting ATPase subunit alpha-4 OS=Rattus norvegicus GN=Atp1a4 PE=2 SV=1	3194.82	2902.67	3327.25	2851.07	4	0	0	0
A0A0G2JSM8	6	2	62.7433	1.33531	Cell division control protein 42 homolog OS=Rattus norvegicus GN=Cdc42 PE=1 SV=1	6708.91	8027.53	7881.53	8958.5	2	2	2	0
A0A0G2JUG4;F1LS67	6	2	38.3412	2.05515	Regulator of G-protein-signaling 6 OS=Rattus norvegicus GN=Rgs6 PE=1 SV=1	422.741	442.527	508.312	247.336	0	2	1	0
A0A0G2JXD5	2	2	12.303	1.5326	Beta-chimaerin OS=Rattus norvegicus GN=Chn2 PE=1 SV=1	1900.21	1911.34	2025.99	2912.25	2	0	2	0
A0A0G2JXG3;Q6AY41	2	2	12.3976	3.06658	Cell cycle control protein 50A OS=Rattus norvegicus GN=Tmem30a PE=1 SV=1	861.946	977.103	750.639	2301.89	0	0	1	1
A0A0G2JXT0;Q6AY86	2	2	11.4335	1.61792	Vacuolar protein sorting-associated protein 26A OS=Rattus norvegicus GN=Vps26a PE=1 SV=1	621.629	535.223	566.898	865.95	2	0	2	0
A0A0G2JXY6;Q00954	2	2	18.7592	1.44709	Sodium channel subunit beta-1 OS=Rattus norvegicus GN=Scn1b PE=4 SV=1	815.702	1180.4	1079.23	849.468	3	0	3	2
A0A0G2JY03	5	2	33.2104	1.41852	Uncharacterized protein OS=Rattus norvegicus PE=1 SV=1	1972.95	1779.04	1507.07	2137.8	2	2	2	2
A0A0G2JYF0;D3ZGB5;D3ZY00;D4AD03;D4ADV4;F1LUB7;Q6RVG2;Q9R1N3;W0NT44;W0NXI0	18	2	147.732	1.43908	Anion exchange protein OS=Rattus norvegicus GN=Slc4a10 PE=1 SV=1	1789.3	2390.32	2086.6	1661.01	0	0	0	2
A0A0G2JZB8	5	2	48.7148	1.67223	Neuronal membrane glycoprotein M6-b OS=Rattus norvegicus GN=Gpm6b PE=4 SV=1	22236.8	21699.8	13643.7	22815.3	2	2	2	2
A0A0G2JZX3;Q9Z2I7	2	2	12.9027	2.0997	Synaptic vesicle 2-related protein OS=Rattus norvegicus GN=Svop PE=1 SV=1	2724.48	2730.02	2925.33	5720.6	2	0	0	0
A0A0G2K0B6;D3ZF21;F1LRK0	15	2	135.495	1.47691	Clathrin coat assembly protein AP180 OS=Rattus norvegicus GN=Snap91 PE=1 SV=1	18172.9	17148.9	19157.3	12971.3	2	0	0	0
A0A0G2K1G8;D3ZSU3	2	2	12.3326	2.14055	Solute carrier family 7, member 14 OS=Rattus norvegicus GN=Slc7a14 PE=1 SV=1	2538.87	2392.06	2417.37	5120.34	1	2	2	0
A0A0G2K1L8	17	2	197.954	2.07643	Brain acid soluble protein 1 OS=Rattus norvegicus GN=Basp1 PE=1 SV=1	31105.3	34432.2	36831.3	64587.8	3	2	3	0
A0A0G2K3L8;Q5U2Y7	2	2	12.4104	2.61374	WD repeat and FYVE domain-containing 1 OS=Rattus norvegicus GN=Wdfy1 PE=1 SV=1	427.489	530.464	568.463	217.491	0	0	2	0
A0A0G2K4H3;A0A0H2UHV6;P63100	3	2	25.5504	1.25695	Uncharacterized protein (Fragment) OS=Rattus norvegicus PE=4 SV=1	1229.93	1324.14	1289.55	1053.45	1	0	2	0
A0A0G2K8Q8	2	2	15.4899	2.44889	Uncharacterized protein OS=Rattus norvegicus GN=Uqcr10 PE=1 SV=1	1395.98	1080.26	1300.93	2645.44	2	2	2	2
A0A0G2K9D7	2	2	11.3759	4.18632	Uncharacterized protein OS=Rattus norvegicus GN=Pcdhgc3 PE=4 SV=1	245.558	259.683	221.724	62.0313	0	0	2	0
A0A0G2K260	2	2	20.6869	1.90093	Uncharacterized protein OS=Rattus norvegicus PE=1 SV=1	6435.53	6063.23	6550.35	11525.7	3	3	3	2
A0A0G2K508;D3Z8L7;Q5BJU0	2	2	12.9047	1.56833	Related RAS viral (r-ras) oncogene homolog 2 OS=Rattus norvegicus GN=Rras2 PE=1 SV=1	1787.46	1821.51	1803.19	2803.33	2	1	2	2
A0A0G2K654;D4A3K5	11	2	139.27	2.50481	Histone cluster 1 H1 family member c OS=Rattus norvegicus GN=Hist1h1c PE=1 SV=1	30314.2	23978.6	25412.2	12102.4	1	2	1	1
A0A0G2QC21;O55043	2	2	17.019	19.714	Rho guanine nucleotide exchange factor 7 OS=Rattus norvegicus GN=Arhgef7 PE=1 SV=1	5601.7	4138.72	4516.98	284.148	3	0	0	0
A0A0H2UHQ8;D3ZFA8;D3ZHU9;D3ZKG6;P04644	2	2	14.389	7.62498	40S ribosomal protein S17 OS=Rattus norvegicus GN=Rps17 PE=3 SV=1	231.017	317.802	293.518	1761.5	0	0	0	2
A0A0H2UI15;Q0ZCA7	3	2	26.2993	1.60144	C-type lectin domain family 2 member L OS=Rattus norvegicus GN=Clec2l PE=4 SV=1	925.162	1142.3	1169.56	1481.6	0	2	0	0
A0A0U1RRP1;A0A0G2K3P9;Q62876	2	2	15.0124	1.84652	Synaptogyrin-1 (Fragment) OS=Rattus norvegicus GN=Syngr1 PE=4 SV=1	19080.1	23627.6	24246	35231.7	0	1	2	0
A0A096MKB7;A0A096MJD3;A0A0G2KA61;P67874	2	2	12.9936	1.31366	Casein kinase II subunit beta (Fragment) OS=Rattus norvegicus GN=Csnk2b PE=1 SV=1	859.944	1005.01	1049.23	798.703	0	2	2	0
A0A140TAF0	9	2	94.7963	1.29103	RCG62531, isoform CRA_g OS=Rattus norvegicus GN=Tpm3 PE=1 SV=1	1445.6	1316.76	1314.99	1119.73	2	2	0	0
A0A140TAG9;A0A0G2K3C1;Q63692	2	2	18.9325	1.94739	Hsp90 co-chaperone Cdc37 OS=Rattus norvegicus GN=Cdc37 PE=1 SV=1	1314.25	1608.47	1658.83	851.82	3	3	3	0
A0JN29	2	2	11.4171	1.24051	Limb and neural patterns OS=Rattus norvegicus GN=Lnpk PE=1 SV=1	638.145	618.065	612.932	760.35	2	0	2	0
A1L1L6	2	2	12.3167	2.73032	Mitochondrial Rho GTPase OS=Rattus norvegicus GN=Rhot1 PE=1 SV=1	622.998	505.445	627.465	1380.03	0	0	0	2
B0BN85;F1LMY6	2	2	24.2688	1.84033	Protein SGT1 homolog OS=Rattus norvegicus GN=Sugt1 PE=2 SV=1	27025.4	23620.5	23688	43469.5	4	0	2	0
B0BNE5	2	2	11.9919	8.72307	S-formylglutathione hydrolase OS=Rattus norvegicus GN=Esd PE=2 SV=1	824.665	1017.7	770.184	116.668	0	2	2	0
B0K020	2	2	14.1298	1.86205	CDGSH iron-sulfur domain-containing protein 1 OS=Rattus norvegicus GN=Cisd1 PE=3 SV=1	3539.11	3106.12	5072.09	5783.76	2	2	2	0
B1WBQ8;Q9ESV6	5	2	62.4845	1.21869	Glyceraldehyde-3-phosphate dehydrogenase OS=Rattus norvegicus GN=Gapdhs PE=1 SV=1	3222.18	3193.97	3292.26	3892.47	0	1	2	0
B1WBU8	2	2	16.9951	2.21499	Pleckstrin homology domain-containing family D member 1 OS=Rattus norvegicus GN=Plekhd1 PE=2 SV=1	2705.38	4206.57	2828.71	1899.14	0	1	0	2
B2GUV5	2	2	15.3303	2.56915	V-type proton ATPase subunit G OS=Rattus norvegicus GN=Atp6v1g1 PE=1 SV=1	3984.89	3613.72	3522.42	1551.05	2	2	2	0
B2GUZ5	5	2	39.5929	1.13859	F-actin-capping protein subunit alpha-1 OS=Rattus norvegicus GN=Capza1 PE=1 SV=1	1786.13	1942.53	2033.67	1979.56	2	2	3	1
B2RYA8;D4ABC2	2	2	13.5592	2.55926	DnaJ heat shock protein family (Hsp40) member B2 OS=Rattus norvegicus GN=Dnajb2 PE=1 SV=1	2182.79	2245.32	2308.04	5586.35	2	2	1	2
B2RYG6	2	2	12.9639	1.8748	Ubiquitin thioesterase OTUB1 OS=Rattus norvegicus GN=Otub1 PE=1 SV=1	1095.97	1087.32	1266.71	2038.51	2	1	2	1
B2RYJ7	8	2	65.0737	1.94474	ARP1 actin-related protein 1 homolog B (Yeast) OS=Rattus norvegicus GN=Actr1b PE=1 SV=1	3887.11	4070.63	4143.95	2130.85	2	1	2	0
B2RYQ2	2	2	11.8731	1.74834	Serine/threonine-protein phosphatase 2A activator OS=Rattus norvegicus GN=Ptpa PE=1 SV=1	1784.7	1682.2	1827.91	1045.51	0	2	2	1
B2RYS8	2	2	12.8666	2.35333	NADH dehydrogenase [ubiquinone] 1 beta subcomplex subunit 8, mitochondrial OS=Rattus norvegicus GN=Ndufb8 PE=1 SV=1	957.948	697.435	822.634	1641.29	2	2	2	0
B2RYW9	2	2	12.1427	1.5213	Fumarylacetoacetate hydrolase domain-containing protein 2 OS=Rattus norvegicus GN=Fahd2 PE=1 SV=1	303.615	217.233	330.476	240.923	2	0	0	1
B2RZ78;A0A0G2JTS3	2	2	12.3863	1.14296	Vacuolar protein sorting-associated protein 29 OS=Rattus norvegicus GN=Vps29 PE=1 SV=2	1299.94	1137.35	1240.12	1280.68	2	0	2	0
B2RZD6	2	2	23.2943	1.77603	NADH:ubiquinone oxidoreductase subunit A4 OS=Rattus norvegicus GN=Ndufa4 PE=1 SV=1	5761.41	4822.65	5971.19	8565.16	3	3	3	2
B4F774	2	2	18.6018	2.34406	Ganglioside-induced differentiation-associated protein 1-like 1 OS=Rattus norvegicus GN=Gdap1l1 PE=2 SV=1	1171.11	877.218	1208.53	515.572	0	2	3	0
B5DEN5	2	2	12.3286	1.15097	Eukaryotic translation elongation factor 1 beta 2 OS=Rattus norvegicus GN=Eef1b2 PE=1 SV=1	2732.17	2998.33	2782.04	3144.65	2	0	0	0
B5DFN4	2	2	11.8125	4.83638	Prefoldin 5 (Predicted), isoform CRA_a OS=Rattus norvegicus GN=Pfdn5 PE=1 SV=1	8371.32	8681.99	9806.57	2027.67	2	0	1	0
D3ZCZ9;P52504	2	2	20.8204	1.5017	NADH dehydrogenase [ubiquinone] iron-sulfur protein 6, mitochondrial OS=Rattus norvegicus GN=LOC100912599 PE=1 SV=1	2032.6	1751.72	2059.87	1371.69	3	0	0	0
D3ZDC0;A0A096MK63;F1LPZ8;Q62889	3	2	27.455	1.2347	Neuroligin-3 OS=Rattus norvegicus GN=Nlgn3 PE=1 SV=1	1757.81	2097.15	2170.37	1953.4	2	3	2	2
D3ZE15;F1LZC5	2	2	13.1342	1.24136	NADH dehydrogenase [ubiquinone] 1 alpha subcomplex subunit 13-like OS=Rattus norvegicus GN=LOC100911483 PE=1 SV=1	2950.66	2643.64	2758.21	3281.71	1	0	2	1
D3ZFQ8	3	2	31.6666	1.48861	Cytochrome c-1 OS=Rattus norvegicus GN=Cyc1 PE=1 SV=3	3679.61	2690.02	3449.24	4004.4	4	2	2	2
D3ZIP8	2	2	18.3877	1.91805	Endonuclease domain-containing 1 OS=Rattus norvegicus GN=Endod1 PE=4 SV=2	1679.65	1863.07	1620.95	3109.05	2	1	2	0
D3ZJ01	2	2	11.7868	1.56729	Similar to RIKEN cDNA 2310035C23 OS=Rattus norvegicus GN=RGD1307235 PE=1 SV=1	497.799	633.932	598.008	780.196	0	2	2	1
D3ZJK8	2	2	21.2585	2.93971	ATPase phospholipid-transporting 8A1 OS=Rattus norvegicus GN=Atp8a1 PE=1 SV=3	3033.75	3519.24	3015.29	8864.1	2	2	0	0
D3ZJR1	2	2	11.4264	1.29285	Epidermal growth factor receptor pathway substrate 15-like 1 OS=Rattus norvegicus GN=Eps15l1 PE=1 SV=3	562.121	450.886	440.109	568.994	2	2	0	0
D3ZN61	2	2	11.726	1.16742	Leucine-rich repeat LGI family, member 3 OS=Rattus norvegicus GN=Lgi3 PE=4 SV=1	600.133	514.067	582.369	517.092	0	0	2	0
D3ZQG6;A0A0G2K2M8;D3ZM62	3	2	24.1788	3.26607	Tripartite motif-containing protein 2 OS=Rattus norvegicus GN=Trim2 PE=1 SV=2	1199.06	1264.35	1313.36	402.121	1	0	3	0
D3ZQL7;A0A0G2K2D6	2	2	14.5783	1.60649	Similar to 25 kDa brain-specific protein (P25-alpha) (Predicted), isoform CRA_a OS=Rattus norvegicus GN=Tppp PE=1 SV=1	3054.78	3143.41	3702.53	4907.46	2	2	2	2
D3ZRN3	17	2	213.739	1.14412	Actin, beta-like 2 OS=Rattus norvegicus GN=Actbl2 PE=1 SV=1	8852.8	8560	9028.54	7891.27	1	0	1	0
D3ZTB5	2	2	13.1654	1.28379	S100 calcium-binding protein A13 OS=Rattus norvegicus GN=S100a13 PE=1 SV=2	1194.43	1184.46	1234.3	961.452	2	0	2	0
D3ZWX4	3	2	17.173	1.21496	NCK-interacting protein with SH3 domain OS=Rattus norvegicus GN=Nckipsd PE=1 SV=3	463.901	526.875	435.411	433.655	2	2	0	0
D3ZYW8	2	2	11.5001	1.7985	Similar to expressed sequence AI118078 (Predicted) OS=Rattus norvegicus GN=Tmem266 PE=1 SV=1	525.285	568.172	530.595	315.915	0	2	0	0
D4A1A5;A0A0G2JZD1	3	2	32.3277	3.03582	Protein phosphatase 2, regulatory subunit B', gamma OS=Rattus norvegicus GN=Ppp2r5c PE=1 SV=2	2810.85	2995.12	2016.38	6121.36	3	3	1	0
D4A3E1	2	2	11.6216	2.17294	Heterogeneous nuclear ribonucleoprotein L-like OS=Rattus norvegicus GN=Hnrnpll PE=1 SV=1	1921.78	1816.82	1770.42	3847.02	2	1	0	0
D4A3N4	3	2	17.611	37.612	Adenylate cyclase 1 OS=Rattus norvegicus GN=Adcy1 PE=1 SV=2	1170.74	1221.78	1381.42	36.7282	2	2	2	0
D4A4J0	2	2	11.7829	2.42916	SPT16 homolog, facilitates chromatin-remodeling subunit OS=Rattus norvegicus GN=Supt16h PE=1 SV=1	770.901	728.803	689.014	317.353	1	2	1	0
D4A9R5	2	2	12.5478	1.74149	Similar to RIKEN cDNA 6430571L13 gene; similar to g20 protein OS=Rattus norvegicus GN=RGD1307461 PE=4 SV=1	1340.84	1357.53	1315.03	2290.11	2	2	2	0
D4A626	2	2	17.7464	1.79742	Calmin OS=Rattus norvegicus GN=Clmn PE=1 SV=1	1550.29	1605.74	1531.54	2752.83	3	3	0	0
D4A817;D3ZNZ9;M0RBQ5	11	2	138.993	1.89057	Histone H2B OS=Rattus norvegicus GN=Hist2h2be PE=3 SV=3	41873.4	45931.8	39210.8	24295.2	4	4	4	4
D4ABI7	2	2	11.9359	3.41366	Very-long-chain (3R)-3-hydroxyacyl-CoA dehydratase OS=Rattus norvegicus GN=Hacd3 PE=1 SV=2	1787.71	1931.97	2159.09	632.484	0	2	2	0
D4ACB6	2	2	18.3971	1.85691	Pleckstrin and Sec7 domain containing 2 (Predicted) OS=Rattus norvegicus GN=Psd2 PE=1 SV=1	1084.45	1030.54	1099.06	591.875	3	3	0	0
D4AEC0;A0A0A0MXW3;P0C0S7	4	2	51.491	2.11646	Histone H2A OS=Rattus norvegicus GN=H2afv PE=3 SV=1	33714.2	30399.1	28107.8	15929.5	4	4	4	0
D4AEH3	3	2	23.8399	5.47582	Proteasome (Prosome, macropain) 26S subunit, non-ATPase, 7 (Predicted) OS=Rattus norvegicus GN=Psmd7 PE=1 SV=1	1245.49	2033.76	1772.65	371.408	0	2	2	0
F1LMQ3	2	2	12.3435	1.76105	Proteasome 26S subunit, non-ATPase 8 OS=Rattus norvegicus GN=Psmd8 PE=1 SV=1	1099.97	1426.09	1194.61	809.794	0	2	0	0
F1LUE2;F1LNI8	23	2	299.505	1.22635	Calcium/calmodulin-dependent protein kinase II, beta, isoform CRA_c OS=Rattus norvegicus GN=Camk2b PE=1 SV=2	9512.89	7757.09	8380.51	8207.64	0	1	1	1
F1LUV9	34	2	416.518	1.4037	Neural cell adhesion molecule 1 OS=Rattus norvegicus GN=Ncam1 PE=1 SV=3	5195.36	5583.38	5719.39	7292.72	3	3	3	0
F1LUY5;A0A0G2JXJ6	3	2	16.8631	2.90692	Tetratricopeptide repeat domain 7B OS=Rattus norvegicus GN=Ttc7b PE=1 SV=3	521.61	462.248	511.492	179.438	0	2	2	0
F1LXA0	2	2	12.1717	2.07256	NADH dehydrogenase [ubiquinone] 1 alpha subcomplex subunit 12 OS=Rattus norvegicus GN=Ndufa12 PE=1 SV=2	735.07	504.174	657.857	1044.93	0	2	0	1
F1LXF5	2	2	12.4882	1.58489	Golgi to ER traffic protein 4 OS=Rattus norvegicus GN=Get4 PE=1 SV=2	1168.44	1505.04	1232.35	1851.84	1	2	0	0
F1LYA6	3	2	26.4368	1.34984	Uncharacterized protein OS=Rattus norvegicus GN=Abi2 PE=4 SV=3	1740.93	1605.77	1669.17	2167.54	3	3	3	1
F1LYZ8	2	2	11.2431	1.36072	Protein phosphatase 1, regulatory subunit 21 OS=Rattus norvegicus GN=Ppp1r21 PE=1 SV=3	413.22	367.782	368.544	303.678	0	2	0	0
F1M7X3;Q8R490	2	2	12.8655	2.54484	Cadherin 13 OS=Rattus norvegicus GN=Cdh13 PE=4 SV=3	994.879	1189.19	1313.07	2531.8	2	0	2	2
F1M9G9;A0A0G2K207	20	2	156.957	1.61136	Sodium channel protein OS=Rattus norvegicus GN=Scn2a PE=1 SV=3	4050.06	4210.54	3537.05	5699.46	3	3	3	3
F1M9V3	4	2	36.9587	1.91403	Uncharacterized protein OS=Rattus norvegicus GN=RGD1559534 PE=4 SV=1	1065.65	1026.28	1084.34	1964.33	0	0	2	0
F1M943	2	2	12.2015	2.2613	Armadillo repeat-containing 8 OS=Rattus norvegicus GN=Armc8 PE=1 SV=2	336.354	760.599	453.295	382.064	0	2	2	0
F2Z3R4;A0A0G2JUB7;A0A0G2K1B6;A0A0G2K4J4;A0A0G2K5I9;F1LRV0;O70185;O70186;O70187;O70188;P09414	2	2	12.8167	2.78908	Nuclear factor 1 OS=Rattus norvegicus GN=Nf1x PE=1 SV=1	1996.42	1781.61	1523.1	4248.05	2	2	1	0
F8WFH6;Q568Z1	2	2	18.7	1.56386	Protein FAM131B OS=Rattus norvegicus GN=Fam131b PE=1 SV=1	1417.86	1565.31	1340.56	2096.45	2	2	1	3
G3V7P8;D3Z831;D3ZUT8;Q9Z2L9	3	2	34.3146	2.36389	N-myc downstream regulated gene 4, isoform CRA_c OS=Rattus norvegicus GN=Ndrg4 PE=1 SV=1	781.585	777.755	630.363	1490.11	3	3	3	0
G3V7Q6	2	2	12.3619	1.46537	Proteasome subunit beta type OS=Rattus norvegicus GN=Psmb5 PE=1 SV=1	1516.5	1918.31	1927.42	2222.23	0	1	2	0
G3V9L3;A0A0G2K3I9	2	2	18.3189	1.7132	Dual-specificity phosphatase 3 OS=Rattus norvegicus GN=Dusp3 PE=1 SV=2	881.12	846.096	707.511	1212.11	2	0	0	0
G3V9M3	2	2	12.2755	1.40312	RCG28460 OS=Rattus norvegicus GN=Wdr47 PE=1 SV=1	1247.2	1289.29	918.872	1085.65	2	2	0	0
M0R7F3;A0A0U1RRZ0	2	2	13.099	2.02548	WAS protein family, member 3 OS=Rattus norvegicus GN=Wasf3 PE=4 SV=2	618.905	565.39	613.264	1145.18	2	0	1	1
M0R8B6	10	2	109.066	1.8376	Tubulin beta chain OS=Rattus norvegicus GN=Tubb1 PE=1 SV=1	835.579	659.229	648.21	1191.15	0	0	2	0
M0R809	2	2	12.7475	1.25123	Guanine nucleotide-binding protein subunit gamma OS=Rattus norvegicus GN=Gng4 PE=3 SV=1	966.595	1031.37	1209.43	1012.12	1	2	0	0
M0RAS4	2	2	12.1375	2.49572	Immunoglobin superfamily, member 21 OS=Rattus norvegicus GN=Igsf21 PE=4 SV=2	1314.03	1412.95	1762.96	3279.46	1	1	2	0
M0RB22	2	2	11.8198	1.90152	Protein tyrosine phosphatase, receptor type, D OS=Rattus norvegicus GN=Ptprd PE=1 SV=2	494.989	360.357	463.785	260.312	2	0	0	0
M0RD20;A0A0G2K6H7;Q64537	2	2	12.673	10.0027	Calpain small subunit 1 OS=Rattus norvegicus GN=Capns1 PE=1 SV=1	283.238	321.305	292.417	2833.14	0	0	0	2
O08679;A0A0G2JU56;A0A0G2K6X6;A0A0G2K7H9;A0A1B0GWN5;F1M836;O08678;Q8VHF0	2	2	11.4362	2.95197	Serine/threonine-protein kinase MARK2 OS=Rattus norvegicus GN=Mark2 PE=1 SV=1	1709.06	1815.66	1662.07	4906.38	2	1	0	2
O35796	2	2	22.0805	1.89004	Complement component 1 Q subcomponent-binding protein, mitochondrial OS=Rattus norvegicus GN=C1qbp PE=1 SV=2	2348.04	2346.65	1911.08	1242.32	2	2	2	1
O35952;F1LQI1	2	2	13.4657	1.6956	Hydroxyacylglutathione hydrolase, mitochondrial OS=Rattus norvegicus GN=Hagh PE=1 SV=2	816.468	642.29	824.632	1089.07	2	0	2	0
O55148;A0A0G2JT50;M0R4R4;M0RD55	2	2	17.5486	1.30679	Growth arrest-specific protein 7 OS=Rattus norvegicus GN=Gas7 PE=2 SV=2	855.408	1070.68	1117.84	868.244	3	3	3	0
O70351;B0BMW2	2	2	13.2601	2.01471	3-hydroxyacyl-CoA dehydrogenase type-2 OS=Rattus norvegicus GN=Hsd17b10 PE=1 SV=3	1670.47	1659.11	1732.64	859.995	1	2	2	0
P0DMW1;P0DMW0	9	2	125.273	2.11221	Heat shock 70 kDa protein 1B OS=Rattus norvegicus GN=Hspa1b PE=2 SV=1	1950.22	2171.53	2633.77	1246.93	0	1	2	0
P03994	2	2	12.6914	1.85742	Hyaluronan and proteoglycan link protein 1 OS=Rattus norvegicus GN=Hapln1 PE=1 SV=2	1333.22	2373.22	1708.82	2476.35	2	2	2	0
P04906	2	2	13.4843	1.9988	Glutathione S-transferase P OS=Rattus norvegicus GN=Gstp1 PE=1 SV=2	1399.91	1107.26	1516.1	758.504	2	2	2	1
P06302	2	2	20.9564	1.50435	Prothymosin alpha OS=Rattus norvegicus GN=Ptma PE=1 SV=2	1296.39	1049.03	1578.1	1366.08	0	0	3	0
P10687;F1M084;R9PXY3	2	2	11.9074	1.51089	1-phosphatidylinositol 4,5-bisphosphate phosphodiesterase beta-1 OS=Rattus norvegicus GN=Plcb1 PE=1 SV=1	1206.8	1430.57	1586.32	1823.33	0	2	2	0
P10760	2	2	11.6882	1.34837	Adenosylhomocysteinase OS=Rattus norvegicus GN=Ahcy PE=1 SV=3	978.907	1008.39	987.886	1319.93	0	0	2	0
P11030	5	2	63.909	4.13966	Acyl-CoA-binding protein OS=Rattus norvegicus GN=Dbi PE=1 SV=3	11264.8	11007.1	13789.4	3331.04	4	4	4	0
P11348	2	2	11.3386	1.35616	Dihydropteridine reductase OS=Rattus norvegicus GN=Qdpr PE=1 SV=1	576.244	481.657	580.795	653.205	2	0	1	0
P12001;A0A0H2UHS7	2	2	12.2988	1.2664	60S ribosomal protein L18 OS=Rattus norvegicus GN=Rpl18 PE=1 SV=2	1114.55	880.099	1077.3	1033.84	2	0	2	0
P12711;Q7TQ90	2	2	12.164	1.401	Alcohol dehydrogenase class-3 OS=Rattus norvegicus GN=Adh5 PE=1 SV=2	3230.5	2991.25	2916.15	2305.86	0	2	2	0
P14841	2	2	14.1579	1.45273	Cystatin-C OS=Rattus norvegicus GN=Cst3 PE=1 SV=2	1791.76	1510.38	2194.16	2033.66	2	2	2	0
P18420	2	2	18.7133	1.63196	Proteasome subunit alpha type-1 OS=Rattus norvegicus GN=Psma1 PE=1 SV=2	3272.54	4202.89	3781.77	2575.36	3	3	3	0
P18421;Q6PDW4	3	2	28.4327	6.56082	Proteasome subunit beta type-1 OS=Rattus norvegicus GN=Psmb1 PE=1 SV=3	1787.55	2738.94	2673.15	417.468	2	3	2	1
P19132;Q66HI5	2	2	12.3455	1.09898	Ferritin heavy chain OS=Rattus norvegicus GN=Fth1 PE=1 SV=3	1747.49	1796.81	1864.33	1920.45	2	0	2	0
P19804	6	2	66.8839	1.69177	Nucleoside diphosphate kinase B OS=Rattus norvegicus GN=Nme2 PE=1 SV=1	1785.44	1643.69	1982.99	1172.14	1	1	2	0
P19944	2	2	22.5232	2.81024	60S acidic ribosomal protein P1 OS=Rattus norvegicus GN=Rplp1 PE=3 SV=1	4799.49	4748.86	4116.61	1707.86	3	3	3	0
P20595	2	2	11.7831	1.20437	Guanylate cyclase soluble subunit beta-1 OS=Rattus norvegicus GN=Gucy1b3 PE=1 SV=2	1769.88	1615.85	1469.55	1609.94	0	2	0	0
P20788	3	2	18.8591	1.42357	Cytochrome b-c1 complex subunit Rieske, mitochondrial OS=Rattus norvegicus GN=Uqcrfs1 PE=1 SV=2	2028.4	1941.22	1827.28	1424.87	2	1	1	0
P21396;G3V9Z3	2	2	12.5543	1.38294	Amine oxidase [flavin-containing] A OS=Rattus norvegicus GN=Maoa PE=1 SV=1	1143.17	1101.16	1021.04	1412.04	0	1	2	0
P21913	2	2	12.4032	2.10816	Succinate dehydrogenase [ubiquinone] iron-sulfur subunit, mitochondrial OS=Rattus norvegicus GN=Sdhb PE=2 SV=2	1551.74	1093.84	1401.95	736.067	1	1	2	1
P24268;Q6P6T6	2	2	11.6229	1.57453	Cathepsin D OS=Rattus norvegicus GN=Ctsd PE=1 SV=1	1455.78	1226.8	1282.41	1931.62	0	2	2	0
P24329	2	2	12.2683	1.95124	Thiosulfate sulfurtransferase OS=Rattus norvegicus GN=Tst PE=1 SV=3	1122.49	1003.9	1243.08	1958.85	2	0	2	0
P24368	2	2	12.3554	1.31672	Peptidyl-prolyl cis-trans isomerase B OS=Rattus norvegicus GN=Ppib PE=1 SV=3	2129.27	2400.94	2221.29	2803.65	2	2	2	0
P25977	2	2	11.8613	1.59648	Nucleolar transcription factor 1 OS=Rattus norvegicus GN=Ubtf PE=1 SV=1	1048.77	1249.53	1064.55	782.676	2	2	2	0
P28073;A0A0G2JSL0	2	2	12.187	2.18678	Proteasome subunit beta type-6 OS=Rattus norvegicus GN=Psmb6 PE=1 SV=3	1745.16	2360.21	2190.14	3816.28	2	2	2	2
P30839;A0A0G2JY43;G3V9W6	3	2	24.0115	3.52051	Fatty aldehyde dehydrogenase OS=Rattus norvegicus GN=Aldh3a2 PE=1 SV=1	4260.81	4270.31	3068.13	10801.4	3	3	1	2
P36860;F1LQ62	4	2	33.7404	1.53725	Ras-related protein Ral-B OS=Rattus norvegicus GN=Ralb PE=2 SV=1	3543.88	3865.22	3486.45	5359.52	1	0	3	0
P36970;A0A0G2K398;F8WFK6;Q91XR8	2	2	12.2972	1.62108	Phospholipid hydroperoxide glutathione peroxidase, mitochondrial OS=Rattus norvegicus GN=Gpx4 PE=1 SV=3	833.602	900.107	712.634	1155.24	1	2	2	0
P40112;D3Z8J0	2	2	21.6616	1.65997	Proteasome subunit beta type-3 OS=Rattus norvegicus GN=Psmb3 PE=1 SV=1	1125.63	1639.86	1648.57	993.134	0	3	3	2
P40748;A0A0G2JSR2	2	2	11.536	1.95118	Synaptotagmin-3 OS=Rattus norvegicus GN=Syt3 PE=1 SV=1	1802.94	2018.57	2074.09	3517.87	2	1	0	0
P46101	18	2	159.508	1.334	Dipeptidyl aminopeptidase-like protein 6 OS=Rattus norvegicus GN=Dpp6 PE=1 SV=1	8841.46	8424.39	8623.01	11238.1	1	1	0	0
P51146	3	2	31.7403	61.3956	Ras-related protein Rab-4B OS=Rattus norvegicus GN=Rab4b PE=2 SV=1	1344.72	911.446	1213.84	21.9025	1	0	1	0
P52303	28	2	228.96	1.22815	AP-1 complex subunit beta-1 OS=Rattus norvegicus GN=Ap1b1 PE=1 SV=1	942.533	937.784	991.416	807.242	1	1	0	0
P52759	2	2	13.1197	2.45226	Ribonuclease UK114 OS=Rattus norvegicus GN=Hrsp12 PE=1 SV=3	1035.22	955.616	1014.4	422.149	0	0	2	1
P55051	2	2	21.1238	2.04384	Fatty acid-binding protein, brain OS=Rattus norvegicus GN=Fabp7 PE=1 SV=2	2837.25	2371.3	3303.48	1616.31	2	0	3	0
P56571	2	2	12.4957	2.20916	ES1 protein homolog, mitochondrial OS=Rattus norvegicus PE=1 SV=2	3124.64	2943.78	3492.38	6503.29	0	2	2	0
P61203	2	2	11.5061	2.50653	COP9 signalosome complex subunit 2 OS=Rattus norvegicus GN=Cops2 PE=1 SV=1	1081.27	1423.75	1143.02	568.017	2	0	0	0
P61751	6	2	62.8792	1.49014	ADP-ribosylation factor 4 OS=Rattus norvegicus GN=Arf4 PE=2 SV=2	868.602	824.347	938.255	1228.39	1	1	1	1
P62076	2	2	13.4752	1.32901	Mitochondrial import inner membrane translocase subunit Tim13 OS=Rattus norvegicus GN=Timm13 PE=3 SV=1	2910.75	2724.82	2936.11	3621.31	2	2	2	2
P62755;M0RD75	2	2	12.3483	2.28545	40S ribosomal protein S6 OS=Rattus norvegicus GN=Rps6 PE=1 SV=1	2322.99	2251.15	2211.87	5055.13	0	2	1	1
P62919;D4A6W6	2	2	12.1236	1.53487	60S ribosomal protein L8 OS=Rattus norvegicus GN=Rpl8 PE=2 SV=2	624.159	559.719	611.205	859.095	2	0	0	0
P62994	2	2	13.3302	1.91861	Growth factor receptor-bound protein 2 OS=Rattus norvegicus GN=Grb2 PE=1 SV=1	1552.57	1452.07	1728.6	900.968	2	1	2	0
P63035;B2GUV0;F1LSU6;P97694	2	2	12.3973	1.51816	Cytohesin-2 OS=Rattus norvegicus GN=Cyth2 PE=1 SV=1	1113.76	946.479	1176.06	1436.91	2	2	1	0
P63045;P63025	6	2	99.4158	2.08711	Vesicle-associated membrane protein 2 OS=Rattus norvegicus GN=Vamp2 PE=1 SV=2	38747.6	41348.4	38981.9	80870.4	4	4	4	4
P68182	9	2	80.6105	1.1103	cAMP-dependent protein kinase catalytic subunit beta OS=Rattus norvegicus GN=Prkacb PE=1 SV=2	2204.13	2405.05	2447.25	2217.27	2	1	2	0
P70550	6	2	68.5009	2.41796	Ras-related protein Rab-8B OS=Rattus norvegicus GN=Rab8b PE=1 SV=1	763.189	771.424	746.569	319.04	2	2	2	1
P84087	4	2	57.0931	1.44906	Complexin-2 OS=Rattus norvegicus GN=Cplx2 PE=1 SV=1	18630.1	16387.1	18875.4	23745.8	4	4	4	4
P85969	15	2	148.516	2.352	Beta-soluble NSF attachment protein OS=Rattus norvegicus GN=Napb PE=1 SV=1	1751.61	1874.77	2077.5	4119.78	1	0	1	0
P97629;A0A0G2JUW8;A0A0G2JYN3;A0A0H2UHK5	2	2	17.4124	2.09101	Leucyl-cystinyl aminopeptidase OS=Rattus norvegicus GN=Lnpep PE=1 SV=1	932.131	927.573	870.533	1820.3	3	0	0	2
P97700;G3V6H5	3	2	18.4836	1.23064	Mitochondrial 2-oxoglutarate/malate carrier protein OS=Rattus norvegicus GN=Slc25a11 PE=1 SV=3	2564.62	2502.58	2953.34	3079.77	1	2	2	1
P97836;G3V849	2	2	11.403	1.83645	Disks large-associated protein 1 OS=Rattus norvegicus GN=Dlgap1 PE=1 SV=1	1589.24	1333.25	1520.26	2448.45	2	0	2	2
Q1JU68	2	2	11.5406	1.79723	Eukaryotic translation initiation factor 3 subunit A OS=Rattus norvegicus GN=Eif3a PE=2 SV=2	1379.45	1322.9	1249.04	2244.81	2	0	0	0
Q1M168	2	2	12.413	2.2643	Caytaxin OS=Rattus norvegicus GN=Atcay PE=1 SV=1	1794.64	857.251	1312.97	1941.07	2	0	0	0
Q2IBD4	2	2	11.4921	1.6139	Cortactin-binding protein 2 OS=Rattus norvegicus GN=Cttnbp2 PE=1 SV=1	912.855	977.506	857.422	1383.79	2	2	2	2
Q4FZT2	2	2	11.4033	5.9107	Protein phosphatase methylesterase 1 OS=Rattus norvegicus GN=Ppme1 PE=1 SV=2	533.707	494.46	214.321	1266.79	2	1	0	2
Q5BJR4	2	2	19.0329	1.20954	Protein prune homolog 2 OS=Rattus norvegicus GN=Prune2 PE=1 SV=1	1408.81	1347.68	1475.94	1220.25	3	3	3	1
Q5EAP4	7	2	78.9634	1.20021	G protein subunit alpha 14 OS=Rattus norvegicus GN=Gna14 PE=2 SV=1	640.413	734.343	611.848	630.885	0	1	2	0
Q5FVH8	2	2	13.2149	1.7248	Regulator of G-protein signaling 7-binding protein OS=Rattus norvegicus GN=Rgs7bp PE=2 SV=1	1607.77	1621.07	1251.44	939.864	2	2	2	0
Q5I0G4;G3V7G8	2	2	11.8043	1.11586	Glycine--tRNA ligase (Fragment) OS=Rattus norvegicus GN=Gars PE=1 SV=1	3663.81	3622.94	4041.88	4042.69	0	2	1	0
Q5M7A7	2	2	15.4536	1.31735	CB1 cannabinoid receptor-interacting protein 1 OS=Rattus norvegicus GN=Cnrip1 PE=1 SV=1	2837.62	2914.48	3738.15	3459.38	2	2	1	1
Q5PQK1;A0A0G2K5F4;A0A0H2UI27	5	2	53.2067	1.84669	Septin-10 OS=Rattus norvegicus GN=Sept10 PE=1 SV=1	8406.48	8156.45	7458.33	13773.2	0	0	4	0
Q5PQL7	2	2	12.1617	2.25239	Integral membrane protein 2C OS=Rattus norvegicus GN=Itm2c PE=1 SV=1	467.862	738.131	641.521	327.71	2	1	2	0
Q5RJK6	2	2	17.5114	3.16491	Inositol polyphosphate-1-phosphatase OS=Rattus norvegicus GN=Inpp1 PE=1 SV=1	1161.15	1099.65	1248.77	394.569	1	0	3	0
Q5RJN0	2	2	11.9045	2.33609	NADH dehydrogenase (Ubiquinone) Fe-S protein 7 OS=Rattus norvegicus GN=Ndufs7 PE=1 SV=1	2427.19	2216.87	2507.74	5178.81	2	0	1	1
Q5U1Z2	2	2	12.8485	1.1654	Trafficking protein particle complex subunit 3 OS=Rattus norvegicus GN=Trappc3 PE=2 SV=1	2189.5	2511.64	2389.08	2551.63	2	2	2	0
Q5U2N3	2	2	11.9369	1.49461	Membrane-associated phosphatidylinositol transfer protein 1 OS=Rattus norvegicus GN=Pitpnm1 PE=1 SV=1	985.643	890.965	838.655	1253.46	2	2	2	2
Q5XI21	2	2	12.2684	1.39192	Target of myb1 homolog (Chicken) OS=Rattus norvegicus GN=Tom1 PE=1 SV=1	875.207	840.654	754.881	1050.74	2	2	2	1
Q5XIM7	2	2	12.2958	1.56189	Lysine--tRNA ligase OS=Rattus norvegicus GN=Kars PE=1 SV=1	1874.26	2927.39	2107.16	1953.74	0	2	1	0
Q5XIV1	6	2	63.7926	1.10428	Phosphoglycerate kinase OS=Rattus norvegicus GN=Pgk2 PE=1 SV=1	1916.54	1735.56	1914.7	1768.92	0	2	0	0
Q6AXX6	2	2	13.1807	1.51833	Redox-regulatory protein FAM213A OS=Rattus norvegicus GN=Fam213a PE=1 SV=1	2935.27	2735.41	2986.56	4153.25	0	1	0	2
Q6AY18;Q5HZY2	2	2	13.0391	1.96299	SAR1 gene homolog A (S. cerevisiae), isoform CRA_b OS=Rattus norvegicus GN=Sar1a PE=1 SV=1	7374.64	7603.2	8181.93	14476.4	0	0	1	2
Q6AY56	17	2	234.738	1.69116	Tubulin alpha-8 chain OS=Rattus norvegicus GN=Tuba8 PE=2 SV=1	7770.42	8294.36	7663.75	4904.55	2	2	2	1
Q6IFZ5	3	2	28.4657	1.18538	Keratin 76 OS=Rattus norvegicus GN=Krt76 PE=2 SV=1	1756.43	1701.55	2016.99	1712.76	0	2	0	0
Q6IMF3;A0A0G2JST3;A0A0G2JXH6;Q6IG03	3	2	18.5531	3.03386	Keratin, type II cytoskeletal 1 OS=Rattus norvegicus GN=Krt1 PE=2 SV=1	760.736	635.51	664.737	1928.05	0	0	0	2
Q6IRE4	2	2	11.7269	1.71308	Tumor susceptibility gene 101 protein OS=Rattus norvegicus GN=Tsg101 PE=1 SV=1	1654.95	1726.96	1729.67	2835.06	2	1	2	0
Q6P7Q4	2	2	12.5045	15.5061	Lactoylglutathione lyase OS=Rattus norvegicus GN=Glo1 PE=1 SV=3	1513.61	1413.91	1827.34	117.846	0	2	0	0
Q6PCT9	2	2	17.7933	5.09259	Proteasome (Prosome, macropain) 26S subunit, non-ATPase, 6 OS=Rattus norvegicus GN=Psmd6 PE=1 SV=1	518.068	1258.11	882.15	247.048	0	3	2	0
Q6PDU7	2	2	20.3822	1.41051	ATP synthase subunit g, mitochondrial OS=Rattus norvegicus GN=Atp5l PE=1 SV=2	4645.17	3375.58	4761.3	4661.03	3	0	3	0
Q6Q0N1	3	2	18.0348	1.15601	Cytosolic non-specific dipeptidase OS=Rattus norvegicus GN=Cndp2 PE=1 SV=1	703.662	713.815	786.369	813.439	1	1	1	1
Q6TXF3	5	2	44.6356	2.17448	Acyl-CoA-binding protein OS=Rattus norvegicus GN=Dbi PE=1 SV=1	299.253	281.92	314.985	613.03	1	0	0	1
Q7TMB7;G3V864	2	2	12.4702	2.49307	Phospholipid phosphatase-related protein type 4 OS=Rattus norvegicus GN=Plppr4 PE=1 SV=1	409.36	422.056	393.297	980.517	2	0	1	1
Q8CFN2	6	2	70.439	1.10129	Cell division control protein 42 homolog OS=Rattus norvegicus GN=Cdc42 PE=1 SV=2	13582.9	14958.7	14618.8	14477.7	3	3	3	1
Q8K586;P62828;Q66H11	2	2	14.8355	2.09067	GTP-binding nuclear protein Ran, testis-specific isoform OS=Rattus norvegicus GN=Rasl2-9 PE=2 SV=1	2325.9	2385.5	2091.7	4373.06	2	0	2	2
Q8R1R5	2	2	17.4951	1.72192	CD99 antigen-like protein 2 OS=Rattus norvegicus GN=Cd99l2 PE=2 SV=1	1098.83	1151.18	978.925	1685.64	2	0	0	1
Q8R511;F1LZF2;Z4YNH5	2	2	11.6753	1.61112	Formin-binding protein 1 OS=Rattus norvegicus GN=Fnbp1 PE=1 SV=2	1262.94	1111.99	1074.39	1730.97	1	2	1	1
Q9JHL4	2	2	13.0684	2.02635	Drebrin-like protein OS=Rattus norvegicus GN=Dbnl PE=1 SV=1	1051.54	1021.78	972.189	1969.99	0	1	0	2
Q9JJW3	2	2	14.0307	2.42098	Up-regulated during skeletal muscle growth protein 5 OS=Rattus norvegicus GN=Usmg5 PE=1 SV=1	3039.06	2721.65	3033.57	6589.04	1	1	1	2
Q9JKE3;A0A0G2K464	2	2	14.2983	2.81651	Secretory carrier-associated membrane protein 5 OS=Rattus norvegicus GN=Scamp5 PE=2 SV=1	16989.2	19035.9	18776.9	47850.5	2	2	2	2
Q9QYL8	2	2	11.4694	1.0947	Acyl-protein thioesterase 2 OS=Rattus norvegicus GN=Lypla2 PE=1 SV=1	1866.29	1825.48	1822.8	1704.85	2	0	2	0
Q9WUD9	4	2	31.4455	2.08568	Proto-oncogene tyrosine-protein kinase Src OS=Rattus norvegicus GN=Src PE=1 SV=4	946.593	1047.18	815.566	1701.01	1	1	1	2
Q9WV63;F1M8L1	3	2	17.3641	2.06313	Kinesin-like protein KIF2A OS=Rattus norvegicus GN=Kif2a PE=1 SV=2	5410.14	5773.16	5641.41	11161.8	2	1	0	1
Q9Z0V6;G3V7I0	2	2	12.0436	1.93154	Thioredoxin-dependent peroxide reductase, mitochondrial OS=Rattus norvegicus GN=Prdx3 PE=1 SV=2	1691.56	1539.84	1013.9	1958.4	0	2	2	0
Q9Z1M9;F1LSS1	2	2	11.7507	1.3366	Structural maintenance of chromosomes protein 1A OS=Rattus norvegicus GN=Smc1a PE=1 SV=1	936.825	876.084	858.979	1148.12	2	2	2	0
Q9Z1T4	2	2	16.887	1.05737	Connector enhancer of kinase suppressor of ras 2 OS=Rattus norvegicus GN=Cnksr2 PE=1 SV=1	1169.9	1237.01	1199.43	1203.07	3	0	0	1
Q9Z2G8;G3V6H9	2	2	12.4888	1.84352	Nucleosome assembly protein 1-like 1 OS=Rattus norvegicus GN=Nap1l1 PE=1 SV=1	1244.49	1114.12	1215.88	675.061	1	1	2	0
Q9Z2Q1;A0A0G2K0X9;G3V699	2	2	11.4878	1.36809	Protein transport protein Sec31A OS=Rattus norvegicus GN=Sec31a PE=1 SV=2	853.009	774.632	623.505	755.069	2	2	0	1
Q52KS1;A0A0G2KBC7	20	2	175.695	1.2475	ATP-dependent 6-phosphofructokinase OS=Rattus norvegicus GN=Pfkm PE=1 SV=1	3886.26	3997.92	4147.09	3324.32	0	1	2	0
Q53B90	4	2	36.9782	7.39919	Ras-related protein Rab-43 OS=Rattus norvegicus GN=Rab43 PE=2 SV=1	497.625	440.488	359.825	2662.41	0	0	0	2
Q71RJ2	5	2	33.4278	2.8406	Voltage-dependent calcium channel gamma-2 subunit OS=Rattus norvegicus GN=Cacng2 PE=1 SV=1	1631.05	1229.23	1123.68	3191.92	2	2	1	0
Q80W83	4	2	30.8026	1.09895	Serine/threonine-protein phosphatase 2A 56 kDa regulatory subunit beta isoform OS=Rattus norvegicus GN=Ppp2r5b PE=2 SV=1	689.132	640.619	704.009	653.685	2	2	2	0
Q91V33	2	2	18.8899	1.27353	KH domain-containing, RNA-binding, signal transduction-associated protein 1 OS=Rattus norvegicus GN=Khdrbs1 PE=1 SV=1	463.402	413.898	414.289	527.11	3	1	0	0
Q91XV6	3	2	35.1165	1.66805	FXYD domain-containing ion transport regulator 6 OS=Rattus norvegicus GN=Fxyd6 PE=1 SV=1	7311.28	7650.31	7910.52	12195.6	0	0	3	0
Q91Y78;D4ABI6	2	2	12.2808	3.06962	Ubiquitin carboxyl-terminal hydrolase isozyme L3 OS=Rattus norvegicus GN=Uchl3 PE=1 SV=1	482.288	506.339	614.907	1480.44	2	0	1	0
Q99PF5;A0A0G2K2B3;M0R961	2	2	11.5115	1.29779	Far upstream element-binding protein 2 OS=Rattus norvegicus GN=Khsrp PE=1 SV=1	1381.75	1427.48	1099.93	1191.35	2	0	2	1
Q568Z9	3	2	18.4847	1.91947	Phytanoyl-CoA hydroxylase-interacting protein OS=Rattus norvegicus GN=Phyhip PE=2 SV=1	907.1	844.958	802.558	472.58	2	2	1	0
Q641Y2	2	2	11.7387	1.76307	NADH dehydrogenase [ubiquinone] iron-sulfur protein 2, mitochondrial OS=Rattus norvegicus GN=Ndufs2 PE=1 SV=1	1823.07	1521.66	1586.02	2682.78	2	0	0	2
Q792H5;Z4YNP1	2	2	11.6131	3.2583	CUGBP Elav-like family member 2 OS=Rattus norvegicus GN=Celf2 PE=2 SV=1	449.237	522.408	356.224	160.332	0	2	0	0
Q792I0	6	2	62.1501	1.9171	Protein lin-7 homolog C OS=Rattus norvegicus GN=Lin7c PE=1 SV=1	5545.87	5131.39	4225.09	8099.9	2	2	2	2
Q01986;A0A0H2UHI2;P36506	2	2	17.1324	1.41658	Dual specificity mitogen-activated protein kinase kinase 1 OS=Rattus norvegicus GN=Map2k1 PE=1 SV=2	4593	3915.94	4398.17	5547.22	2	0	1	1
Q04970	5	2	51.4068	1.11312	GTPase NRas OS=Rattus norvegicus GN=Nras PE=1 SV=1	4062.86	4340.81	4461.92	4522.46	2	2	2	1
Q08406;M0R9L2	2	2	13.4728	1.10506	Ciliary neurotrophic factor receptor subunit alpha OS=Rattus norvegicus GN=Cntfr PE=2 SV=2	3370.52	3724.62	3542.34	3602.32	2	2	2	1
Q62636	8	2	85.9734	1.53116	Ras-related protein Rap-1b OS=Rattus norvegicus GN=Rap1b PE=1 SV=2	6215.11	6930.23	6449.3	9516.32	3	3	2	1
Q62638;G3V8G5	2	2	11.5886	16.1062	Golgi apparatus protein 1 OS=Rattus norvegicus GN=Glg1 PE=1 SV=1	348.015	230.858	59.1608	952.856	0	0	0	2
Q62658	2	2	16.584	1.33685	Peptidyl-prolyl cis-trans isomerase FKBP1A OS=Rattus norvegicus GN=Fkbp1a PE=1 SV=3	3505.13	3640.05	4050.12	4685.82	2	2	2	1
Q62698;A0A096MIY2;A0A096MKA1;Q5D023	2	2	12.915	1.3586	Cytoplasmic dynein 1 light intermediate chain 2 OS=Rattus norvegicus GN=Dync1li2 PE=1 SV=1	1773.73	1754.71	1778	2383.94	0	1	1	2
Q62765;A0A0H2UHW8	5	2	31.4707	2.89117	Neuroligin-1 OS=Rattus norvegicus GN=Nlgn1 PE=1 SV=1	927.708	824.453	895.794	2383.63	1	1	0	0
Q62768	4	2	23.454	2.64175	Protein unc-13 homolog A OS=Rattus norvegicus GN=Unc13a PE=1 SV=1	904.202	641.497	777.345	1694.68	2	2	2	0
Q63083	2	2	11.7784	2.84038	Nucleobindin-1 OS=Rattus norvegicus GN=Nucb1 PE=1 SV=1	561.355	544.314	571.628	1546.06	1	0	2	0
Q63135;A0A0G2K7Y0	2	2	11.6913	3.3594	Complement component receptor 1-like protein OS=Rattus norvegicus GN=Cr1l PE=1 SV=1	1112.86	1114.85	906.933	3046.75	2	2	0	1
Q63941	7	2	76.055	2.03907	Ras-related protein Rab-3B OS=Rattus norvegicus GN=Rab3b PE=1 SV=2	2092.48	2131.23	2112.17	4266.72	2	0	0	1
Q63942	7	2	85.2361	1.81504	GTP-binding protein Rab-3D OS=Rattus norvegicus GN=Rab3d PE=1 SV=2	4561.38	4506.77	3805.73	6907.57	1	0	0	1
A0A0A0MXX1;Q6JP77	1	1	6.0692	5.48037	A-kinase anchor protein 7 isoforms delta and gamma OS=Rattus norvegicus GN=Akap7 PE=4 SV=1	689.688	985.151	1096.98	3779.74	0	1	1	1
A0A0G2JSM7;Q63028	22	1	186.911	1.41661	Adducin 1 (Alpha), isoform CRA_b OS=Rattus norvegicus GN=Add1 PE=1 SV=1	9986.51	9053.63	9195.41	12825.5	1	1	1	1
A0A0G2JT00;G3V616;Q6MGD0	1	1	6.1272	1.21899	Divalent cation tolerant protein CUTA, isoform CRA_c OS=Rattus norvegicus GN=Cuta PE=1 SV=1	2264.38	2260.18	2755.14	2621.13	1	0	0	0
A0A0G2JT26	1	1	5.738	1.20135	Uncharacterized protein OS=Rattus norvegicus GN=Strip2 PE=1 SV=1	368.048	352.911	351.598	422.394	0	1	0	0
A0A0G2JTH6;Q8R491	8	1	59.4116	1.44879	EH domain-containing protein 3 OS=Rattus norvegicus GN=Ehd3 PE=1 SV=1	262.464	273.929	274.417	380.254	1	0	1	0
A0A0G2JTL4;Q63116	1	1	5.7123	1.92172	KIT proto-oncogene receptor tyrosine kinase OS=Rattus norvegicus GN=Kit PE=1 SV=1	1274.02	1333.08	1757.59	2448.32	1	0	0	0
A0A0G2JTT4;Q5BK72	2	1	33.5136	2.46795	RAB30, member RAS oncogene family OS=Rattus norvegicus GN=Rab30 PE=1 SV=1	4873.38	5246.23	5131.37	2125.74	1	0	0	0
A0A0G2JTX2	1	1	6.7105	1.35863	PRA1 family protein OS=Rattus norvegicus GN=Praf2 PE=1 SV=1	3350.94	3493.59	3111.37	4227.21	1	1	1	1
A0A0G2JUG1;Q4FZU2	4	1	41.0963	1.03091	Uncharacterized protein OS=Rattus norvegicus PE=3 SV=1	4379.46	4408.06	4483.21	4348.81	1	1	0	0
A0A0G2JUT1;Q6AYP5	1	1	5.8498	1.3434	Cell adhesion molecule 1 OS=Rattus norvegicus GN=Cadm1 PE=1 SV=1	1117.42	1158.88	1272.33	1501.13	1	0	0	0
A0A0G2JV77;A0A0G2K382;F1LN69;F1LP90	2	1	12.1027	1.48302	Misshapen-like kinase 1 OS=Rattus norvegicus GN=Mink1 PE=1 SV=1	788.753	666.149	814.412	987.91	1	0	1	0
A0A0G2JV93	2	1	12.3518	1.8317	Metabotropic glutamate receptor 3 OS=Rattus norvegicus GN=Grm3 PE=3 SV=1	311.568	438.831	570.699	325.663	0	1	0	0
A0A0G2JVG3;M0RD14	26	1	301.327	1.35048	Pyruvate kinase OS=Rattus norvegicus GN=Pkm PE=1 SV=1	6454.22	6497.1	7561.57	8716.3	2	2	0	0
A0A0G2JWP4;A0A0G2JU92;O88775	1	1	6.7807	3.96097	Embigin OS=Rattus norvegicus GN=Emb PE=1 SV=1	987.903	1134.99	1067.35	3913.05	1	1	0	1
A0A0G2JZS1;F1LT58	1	1	5.7022	1.57936	Importin subunit alpha OS=Rattus norvegicus GN=Kpna6 PE=1 SV=1	159.881	101.232	128.97	122.345	1	0	0	0
A0A0G2JZX5	6	1	43.9108	2.40259	IQ motif and Sec7 domain 2 OS=Rattus norvegicus GN=Iqsec2 PE=1 SV=1	145.795	112.238	118.262	60.6826	0	0	1	0
A0A0G2K0I4;D3ZSY5	2	1	22.9277	Infinity	Keratin 84 OS=Rattus norvegicus GN=Krt84 PE=3 SV=1	391.504	480.474	491.092	0	1	1	0	0
A0A0G2K0V3	1	1	5.8224	3.45453	3'(2'),5'-bisphosphate nucleotidase 1 OS=Rattus norvegicus GN=Bpnt1 PE=1 SV=1	323.788	341.759	455.06	1118.54	0	0	1	0
A0A0G2K1I7	2	1	20.0622	1.71193	FXYD domain-containing ion transport regulator 6 OS=Rattus norvegicus GN=Fxyd6 PE=4 SV=1	169.824	249.203	190.633	145.568	0	1	0	0
A0A0G2K1Q7	25	1	207.293	1.6294	Ankyrin-3 OS=Rattus norvegicus GN=Ank3 PE=1 SV=1	2013.8	1953.13	2085.6	3182.44	0	0	1	0
A0A0G2K2B9;A0A0G2JUJ5;A0A0G2K4D0	25	1	207.812	1.55155	Ankyrin-3 OS=Rattus norvegicus GN=Ank3 PE=1 SV=1	786.246	784.663	795.956	1217.44	1	0	0	0
A0A0G2K2D5;D3ZYM5	1	1	5.742	2.21252	MTSS1, I-BAR domain-containing OS=Rattus norvegicus GN=Mtss1 PE=1 SV=1	814.03	919.138	935.34	1801.06	0	1	0	0
A0A0G2K2V1;F1LSW9;F1M625	1	1	5.7949	1.15162	Ubiquitin carboxyl-terminal hydrolase 46 OS=Rattus norvegicus GN=Usp46 PE=1 SV=1	950.757	1063.65	1094.91	1004.29	0	0	1	0
A0A0G2K3S1;P46933	1	1	5.9104	1.06462	Amyloid beta A4 precursor protein-binding family B member 1 OS=Rattus norvegicus GN=Apbb1 PE=4 SV=1	1308.59	1266.86	1316.88	1236.95	0	1	0	0
A0A0G2K3V2;A0A0A0MXY9;Q8CG45	1	1	12.411	1.23276	Aflatoxin B1 aldehyde reductase member 2 OS=Rattus norvegicus GN=Akr7a2 PE=1 SV=1	1053.31	1291.21	1298.48	1237.39	2	0	1	0
A0A0G2K5Z0;A0A0G2JUM9;A0A0G2JVY3;A0A0G2K576;A0A0G2K5R1;A0A0G2K7H3;A0A0G2KBC8;M0R5C9;M0R7G2	1	1	5.7435	2.99162	Uncharacterized protein OS=Rattus norvegicus PE=4 SV=1	1433.72	1820.47	1640.09	4289.15	0	1	0	0
A0A0G2K6L6	1	1	5.9111	3.16009	Uncharacterized protein OS=Rattus norvegicus PE=3 SV=1	1326.31	1464.7	989.144	3125.78	0	0	1	0
A0A0G2K8M7	1	1	6.2982	2.81231	Tumor protein D52-like 1 OS=Rattus norvegicus GN=Tpd52l1 PE=4 SV=1	766.254	946.188	689.388	1938.77	0	1	1	1
A0A0G2K9S4	33	1	255.722	1.56938	Unconventional myosin-Va OS=Rattus norvegicus GN=Myo5a PE=1 SV=1	757.673	759.057	732.109	1148.95	0	0	1	0
A0A0G2K080;A0A0G2K8E7;Q0VGK4	1	1	5.7104	1.55979	Glycerophosphodiester phosphodiesterase domain-containing protein 1 OS=Rattus norvegicus GN=Gdpd1 PE=1 SV=1	1379.45	1099.47	1083.44	884.379	1	0	0	0
A0A0G2K528	1	1	5.69	1.30469	Syntaxin 16 OS=Rattus norvegicus GN=Stx16 PE=1 SV=1	848.999	967.791	836.804	1091.77	1	0	1	0
A0A0G2K757;P25235	1	1	5.8749	1.54633	Dolichyl-diphosphooligosaccharide--protein glycosyltransferase subunit 2 OS=Rattus norvegicus GN=Rpn2 PE=1 SV=1	343.71	275.394	405.679	262.349	0	0	1	0
A0A0G2K944	5	1	39.9458	1.91677	Versican core protein OS=Rattus norvegicus GN=Vcan PE=4 SV=1	1591.27	1554.8	1353.69	2594.71	1	0	1	1
A0A0G2KB92;O08875	2	1	11.7621	2.03063	Serine/threonine-protein kinase DCLK1 OS=Rattus norvegicus GN=Dclk1 PE=1 SV=1	921.588	914.601	1085.41	1857.22	0	1	0	0
A0A0H2UHA6;Q9Z142	1	1	5.7439	6.28219	Transmembrane protein 33 OS=Rattus norvegicus GN=Tmem33 PE=1 SV=1	1849.25	1697.12	1920.61	305.723	1	0	0	0
A0A0H2UHC0;F1LQX4	1	1	5.6862	3.25554	Rho GTPase-activating protein 44 OS=Rattus norvegicus GN=Arhgap44 PE=1 SV=1	842.889	813.667	869.785	2648.92	0	0	1	0
A0A0H2UHF5;P49655	1	1	5.7798	45.7937	ATP-sensitive inward rectifier potassium channel 10 OS=Rattus norvegicus GN=Kcnj10 PE=1 SV=1	1433.12	1367.44	1521.44	33.2238	0	1	1	0
A0A0H2UHH5;Q6IG05	3	1	29.7498	1.67977	Keratin, type II cytoskeletal 75 OS=Rattus norvegicus GN=Krt75 PE=1 SV=1	7514.28	6965.33	6905.32	11599.4	0	1	1	0
A0A0H2UHH9;D4ACJ1;P62850	1	1	5.6779	9.40753	40S ribosomal protein S24 OS=Rattus norvegicus GN=Rps24 PE=3 SV=1	966.114	796.876	636.224	102.696	0	0	1	0
A0A0H2UHM7;Q6AYZ1	25	1	356.43	3.53045	Tubulin alpha chain OS=Rattus norvegicus GN=LOC100909441 PE=3 SV=1	172.988	104.798	137.024	48.9988	1	1	0	0
A0A0H2UHU0;D4AE10;F1M6F4;M0R763;P62853	1	1	6.7503	1.9932	40S ribosomal protein S25 OS=Rattus norvegicus GN=Rps25 PE=4 SV=1	3383.6	3384.94	3525.64	6744.2	1	1	1	0
A0A1B0GWR2	1	1	12.385	1.19445	Ubiquitin-specific peptidase 9, Y-linked (Fragment) OS=Rattus norvegicus GN=Usp9y PE=4 SV=1	2884.86	3445.82	2898.52	3346.68	0	2	0	0
A0A096MIX2;E9PT29;Q6AYI1	1	1	6.2182	3.38367	DEAD (Asp-Glu-Ala-Asp) box polypeptide 17, isoform CRA_a OS=Rattus norvegicus GN=Ddx17 PE=1 SV=1	2191.28	2001.47	1937.24	6554.99	1	0	0	1
A0A140TAI1	3	1	18.5064	5.10039	Ubiquilin 1, isoform CRA_a OS=Rattus norvegicus GN=Ubqln1 PE=1 SV=1	233.549	236.043	228.439	1165.13	0	1	1	0
B0BN18	1	1	5.8465	1.13265	Prefoldin subunit 2 OS=Rattus norvegicus GN=Pfdn2 PE=2 SV=1	1044.46	1024.13	1077.11	950.966	1	1	1	0
B0BN65	3	1	18.3881	1.47879	Family with sequence similarity 49, member A OS=Rattus norvegicus GN=Fam49a PE=1 SV=1	17755.3	16360.1	15107.1	22340.2	1	1	0	0
B0BNA5	2	1	11.7117	2.11128	Coactosin-like protein OS=Rattus norvegicus GN=Cotl1 PE=1 SV=1	834.211	885.714	911.485	1761.25	1	1	1	0
B0K014	1	1	5.7816	1.46714	D-tyrosyl-tRNA(Tyr) deacylase OS=Rattus norvegicus GN=Dtd1 PE=1 SV=1	752.181	628.838	921.122	922.592	1	1	0	0
B1H267	1	1	5.7974	1.16739	Sorting nexin-5 OS=Rattus norvegicus GN=Snx5 PE=1 SV=1	1334.65	1218.57	1180.53	1378.14	0	1	1	1
B1WBS4	1	1	12.0242	1.38956	Similar to Vacuolar protein sorting 26 homolog (VPS26 protein homolog), isoform CRA_a OS=Rattus norvegicus GN=Vps26b PE=1 SV=1	789.778	747.645	925.284	665.884	2	2	2	1
B2GUZ3	1	1	5.9909	1.30266	Methylenetetrahydrofolate dehydrogenase (NADP+-dependent) 1-like OS=Rattus norvegicus GN=Mthfd1l PE=1 SV=1	1252.08	1278.96	1447.33	1111.05	1	0	1	0
B2RYP0;A0A0G2K6E0	5	1	54.0631	1.76415	Ras homolog family member C OS=Rattus norvegicus GN=Rhoc PE=1 SV=1	758.025	767.806	637.552	1124.74	0	0	1	0
B4F795	1	1	5.674	1.39113	Choline transporter-like protein 2 OS=Rattus norvegicus GN=Slc44a2 PE=2 SV=1	4455.17	4249.69	3671.79	5107.95	1	0	0	1
B5DEX3	3	1	20.1822	1.15101	Copine 8 OS=Rattus norvegicus GN=Cpne8 PE=1 SV=1	413.835	409.951	395.945	455.738	0	1	0	0
B5DF55	1	1	6.8132	1.4335	RCG55706 OS=Rattus norvegicus GN=Stam PE=1 SV=1	2520.15	2084.65	1951.38	1758.04	0	1	1	1
D3Z9H2	1	1	5.7293	1.64816	Hyaluronan and proteoglycan link protein 4 OS=Rattus norvegicus GN=Hapln4 PE=4 SV=1	579.89	710.281	536.23	883.793	0	1	0	0
D3ZAF6	1	1	6.4907	2.40214	ATP synthase subunit f, mitochondrial OS=Rattus norvegicus GN=Atp5j2 PE=1 SV=1	2627.68	2342.84	3366.69	5627.83	0	0	0	1
D3ZAN3	1	1	6.3026	2.14198	Alpha glucosidase 2 alpha neutral subunit (Predicted) OS=Rattus norvegicus GN=Ganab PE=1 SV=1	2819.11	2927.99	3009.14	1404.84	1	1	1	0
D3ZAU6	4	1	33.979	1.27049	Uncharacterized protein OS=Rattus norvegicus GN=RGD1561919 PE=3 SV=1	694.305	882.109	749.624	846.216	0	0	1	0
D3ZC69;M0R7R5	1	1	5.8098	2.21953	Uncharacterized protein OS=Rattus norvegicus GN=RGD1563668 PE=4 SV=2	1010.46	945.547	823.101	455.26	1	0	0	0
D3ZCC5	1	1	13.0836	1.91591	Ankyrin repeat domain 24 OS=Rattus norvegicus GN=Ankrd24 PE=4 SV=1	14650.6	14213.8	13269.3	25422.7	2	0	0	2
D3ZCI2	1	1	5.7579	2.24347	Solute carrier family 9 (Sodium/hydrogen exchanger), member 7 (Predicted) OS=Rattus norvegicus GN=Slc9a7 PE=1 SV=2	1253.06	1157.77	1301.39	2597.42	0	0	0	1
D3ZEN2	2	1	25.9327	1.77212	Uncharacterized protein OS=Rattus norvegicus PE=4 SV=2	2220.75	3594.43	2836.47	2028.32	0	0	1	0
D3ZG10	1	1	11.8902	1.38961	Uncharacterized protein OS=Rattus norvegicus PE=1 SV=3	7711.24	8758.46	6302.82	6563.69	2	2	2	0
D3ZK56	3	1	20.0307	2.34998	RAP2C, member of RAS oncogene family OS=Rattus norvegicus GN=Rap2c PE=1 SV=2	401.873	409.173	399.482	938.775	1	0	0	0
D3ZN21;A0A0G2K719;D4ADE8	1	1	5.7455	1.18427	DEAD (Asp-Glu-Ala-Asp) box helicase 3, Y-linked OS=Rattus norvegicus GN=Ddx3y PE=1 SV=1	809.354	756.137	818.691	895.473	1	1	1	0
D3ZNH4;A0A0G2JXE0;A0A0G2JXI9;A0A0G2K7R1;D3ZLY9;D3ZWM5;G3V8B3;G3V9C7;M0R4L7;Q00715;Q00729	11	1	130.363	1.82687	Histone H2B OS=Rattus norvegicus GN=Hist1h2bo PE=3 SV=1	153522	175442	148531	96034.1	2	2	2	2
D3ZPJ8;A0A0G2JTU0	1	1	12.4896	1.64065	Rho guanine nucleotide exchange factor (GEF) 15 (Predicted) OS=Rattus norvegicus GN=Arhgef15 PE=1 SV=1	2115.04	1972	1900.17	3117.51	2	0	0	0
D3ZPP2	3	1	20.4614	5.96056	ADP-ribosylation factor-like GTPase 8A OS=Rattus norvegicus GN=Arl8a PE=1 SV=1	1361.69	1421.47	849.238	5061.94	1	1	1	0
D3ZPU3;Q6P7R8	1	1	6.108	2.68621	Very-long-chain 3-oxoacyl-CoA reductase OS=Rattus norvegicus GN=Hsd17b12 PE=1 SV=2	1127.13	1088.88	1214.58	452.155	1	1	0	0
D3ZQD3	5	1	31.9014	1.78401	Oxoglutarate dehydrogenase-like OS=Rattus norvegicus GN=Ogdhl PE=1 SV=2	1671.3	1600.08	1609.76	2854.56	1	0	0	0
D3ZQP6	1	1	6.3338	111.523	Sema domain, immunoglobulin domain (Ig), and GPI membrane anchor, (Semaphorin) 7A (Predicted) OS=Rattus norvegicus GN=Sema7a PE=3 SV=1	1021.15	1341.55	1317.83	12.0293	0	1	0	0
D3ZS58	1	1	6.6339	3.0816	NADH dehydrogenase [ubiquinone] 1 alpha subcomplex subunit 2 OS=Rattus norvegicus GN=Ndufa2 PE=1 SV=1	1340.77	1004.2	1273.52	3094.55	0	0	1	1
D3ZT71	1	1	11.9486	1.32959	BCL2-like 13 OS=Rattus norvegicus GN=Bcl2l13 PE=1 SV=3	995.549	1323.67	1008.73	1205.42	0	2	2	0
D3ZTF0	2	1	11.5509	2.28472	Similar to Gene model 996 OS=Rattus norvegicus GN=RGD1560470 PE=1 SV=3	1153.86	833.009	1113.87	1903.19	1	0	0	1
D3ZTJ0;A0A0G2JUM3	1	1	6.3325	1.71467	Protein XRP2 OS=Rattus norvegicus GN=Rp2 PE=1 SV=3	2175.69	2382.25	2129.46	3651.31	1	0	1	0
D3ZUC9	1	1	5.6769	1.73425	Oxidative-stress responsive 1 (Predicted) OS=Rattus norvegicus GN=Oxsr1 PE=1 SV=1	2562.83	2470.92	2352.65	4080.1	1	0	0	0
D3ZUX5	1	1	6.0236	2.6933	MICOS complex subunit OS=Rattus norvegicus GN=Chchd3 PE=1 SV=1	508.676	256.766	359.111	691.548	1	0	1	1
D3ZV29;F1LPG5;F1M7T1	1	1	6.1563	1.66183	Uncharacterized protein OS=Rattus norvegicus GN=Ndufb4l1 PE=4 SV=2	2458.93	2245.38	2581.54	3731.45	1	0	0	0
D3ZWC6	1	1	5.6895	5.42252	Syntrophin, basic 1 (Predicted) OS=Rattus norvegicus GN=Sntb1 PE=1 SV=1	418.064	406.722	479.201	88.3724	1	0	1	0
D3ZWE0	2	1	17.3048	2.23813	Histone H2A OS=Rattus norvegicus GN=Hist2h2ab PE=3 SV=1	4620.92	3713.03	3901.07	2064.63	1	1	1	0
D3ZWK0;A0A0G2JSZ0;Q8VGC3	5	1	46.823	1.55511	Calcium channel, voltage-dependent, beta 2 subunit, isoform CRA_g OS=Rattus norvegicus GN=Cacnb2 PE=1 SV=1	1670.95	1467.12	1550.5	1074.49	0	2	2	0
D3ZX42	1	1	5.863	2.37293	G protein-coupled receptor 21 (Predicted), isoform CRA_a OS=Rattus norvegicus GN=Rabgap1 PE=1 SV=1	534.147	562.872	488.505	1159.19	0	1	0	0
D3ZZ99	20	1	164.989	1.14603	Alpha-adducin OS=Rattus norvegicus GN=Add1 PE=1 SV=3	1386.58	1261.87	1256.66	1440.16	0	0	1	1
D3ZZP2	3	1	37.7443	1.77774	RAB39, member RAS oncogene family (Predicted) OS=Rattus norvegicus GN=Rab39a PE=4 SV=1	949.223	1108.93	1019.96	623.785	0	1	0	0
D3ZZQ0;A0A0G2K490	2	1	11.6351	1.3188	Similar to Traf2 and NCK interacting kinase, splice variant 4 (Predicted), isoform CRA_a OS=Rattus norvegicus GN=Tnik PE=1 SV=1	822.062	871.186	830.734	1084.14	0	0	1	0
D4A0X3	1	1	11.5328	1.30801	BTB (POZ) domain-containing 8 OS=Rattus norvegicus GN=Btbd8 PE=1 SV=2	1400.95	1146.05	1259.34	1499.04	2	0	0	0
D4A1C0	1	1	5.7349	8.65172	Cyclin M1 (Predicted) OS=Rattus norvegicus GN=Cnnm1 PE=1 SV=2	403.571	443.647	409.087	51.2785	0	1	0	0
D4A1G8	1	1	5.6919	4.39728	Centrosomal protein 170B OS=Rattus norvegicus GN=Cep170b PE=1 SV=1	415.648	329.063	319.392	94.5239	0	0	1	0
D4A2Q3;D3ZFY7;D3ZUW0	10	1	95.5339	Infinity	Pleckstrin and Sec7 domain-containing 3 OS=Rattus norvegicus GN=Psd3 PE=1 SV=3	140.503	121.284	126.374	0	0	0	1	0
D4A3M7	1	1	5.9791	4.02149	BSD domain-containing 1 OS=Rattus norvegicus GN=Bsdc1 PE=1 SV=3	386.803	575.672	481.469	1555.52	0	1	0	0
D4A3S6	1	1	5.8123	1.94179	MTSS1L, I-BAR domain-containing OS=Rattus norvegicus GN=Mtss1l PE=1 SV=3	925.044	946.315	1033.36	1796.24	1	0	1	0
D4A4T0	1	1	5.7624	1.24891	STIP1 homology and U-Box containing protein 1, isoform CRA_b OS=Rattus norvegicus GN=Stub1 PE=1 SV=1	974.876	1006.91	1217.54	1181.43	0	1	0	1
D4A6G6;A0A0H2UI38;F1LYF3;F1M8C7;P17074	1	1	6.208	1.54519	Uncharacterized protein OS=Rattus norvegicus GN=LOC100362339 PE=4 SV=1	483.492	510.517	578.589	747.087	0	0	0	1
D4A6T1	2	1	14.1136	1.72408	Spermatogenesis associated 5 (Predicted), isoform CRA_a OS=Rattus norvegicus GN=Spata5 PE=1 SV=1	1969.87	3396.2	3347.78	2704.18	0	0	1	0
D4A8N3	1	1	6.7827	1.24039	Uncharacterized protein OS=Rattus norvegicus GN=RGD1563956 PE=3 SV=2	761.426	641.371	795.55	693.459	0	0	1	0
D4A9D8	1	1	5.8156	3.14964	Oxysterol-binding protein OS=Rattus norvegicus GN=Osbp PE=1 SV=2	169.358	166.979	172.946	525.925	1	0	0	1
D4A269	1	1	7.5176	1.58189	Uncharacterized protein OS=Rattus norvegicus PE=4 SV=1	6203.81	6731.6	7881.13	9813.74	0	0	0	1
D4A465;A0A1B0GWT7	1	1	5.6004	2.05915	Late endosomal/lysosomal adaptor, MAPK and MTOR activator 2 OS=Rattus norvegicus GN=Lamtor2 PE=1 SV=1	545.106	573.789	476.044	980.246	0	0	1	0
D4A781	1	1	5.6269	1.90515	Importin 5 OS=Rattus norvegicus GN=Ipo5 PE=1 SV=1	688.029	695.948	516.438	983.894	0	1	0	0
D4ABZ9;D3ZK34;D3ZX87;D4ACQ2;P62902	1	1	6.2948	1.52198	Uncharacterized protein OS=Rattus norvegicus GN=Rpl31l4 PE=4 SV=3	10485.4	10950.4	13251.3	8706.64	0	1	0	0
D4ACM1	1	1	5.9854	1.48034	Elongator acetyltransferase complex subunit 3 OS=Rattus norvegicus GN=Elp3 PE=1 SV=2	482.31	713.984	509.393	667.84	0	1	0	0
D4AE59;A0A0H2UI02	1	1	5.6564	3.04677	Serine/threonine-protein kinase STK11 OS=Rattus norvegicus GN=Stk11 PE=1 SV=1	696.332	419.103	417.3	228.548	1	0	0	0
E9PSV8;Q9JJK1	5	1	57.0336	1.6235	Neuronal membrane glycoprotein M6-b OS=Rattus norvegicus GN=Gpm6b PE=4 SV=2	15724	15448.6	9685.25	13431.6	2	2	2	0
E9PTG1;G3V790;Q8K1P7	1	1	5.7143	1.68172	SWI/SNF-related, matrix-associated, actin-dependent regulator of chromatin, subfamily a, member 2 OS=Rattus norvegicus GN=Smarca2 PE=1 SV=1	1984.99	1831.61	1682.41	2829.36	1	0	0	0
F1LLY3;D3ZVR5;D4A9M2;D4AAJ2;Q9EPI6	1	1	12.377	3.64509	NMDA receptor synaptonuclear-signaling and neuronal migration factor OS=Rattus norvegicus GN=Nsmf PE=4 SV=3	7262.65	5891.66	6232.57	1992.45	0	2	0	0
F1LM82;A7VJC2;F1LNF1	1	1	5.6857	28.1836	Heterogeneous nuclear ribonucleoproteins A2/B1 OS=Rattus norvegicus GN=Hnrnpa2b1 PE=1 SV=3	703.65	404.181	261.916	24.9667	1	0	0	0
F1LMR7	17	1	154.47	1.334	Dipeptidyl aminopeptidase-like protein 6 OS=Rattus norvegicus GN=Dpp6 PE=3 SV=2	1193.1	1136.82	1163.62	1516.52	1	0	0	0
F1LMV2	1	1	11.6	2.39856	Family with sequence similarity 227, member A OS=Rattus norvegicus GN=Fam227a PE=4 SV=3	2765.69	2839.55	3106.75	6633.66	0	0	2	0
F1LPV0	1	1	5.7703	4.64893	Asparaginyl-tRNA synthetase OS=Rattus norvegicus GN=Nars PE=1 SV=2	358.235	306.066	297.284	1382.05	0	1	0	1
F1LQ09	1	1	6.0465	2.16366	Atlastin GTPase 2 OS=Rattus norvegicus GN=Atl2 PE=1 SV=1	1379.45	1113.54	1539.28	711.425	1	0	0	0
F1LQ83	1	1	5.8442	3.84048	TMEM9 domain family, member B OS=Rattus norvegicus GN=Tmem9b PE=1 SV=2	1861.39	1997.25	1880.93	7148.63	1	0	0	0
F1LQH9	1	1	11.2136	1.16781	Bcl2-associated athanogene 2 OS=Rattus norvegicus GN=Bag2 PE=4 SV=2	13342.6	12308.4	11425.3	12838	0	0	2	0
F1LQZ0	1	1	5.7053	5.85186	Transmembrane protein 65 OS=Rattus norvegicus GN=Tmem65 PE=4 SV=1	784.862	663.779	1473.67	3884.34	0	0	1	0
F1LR33	1	1	5.6068	4.97422	Phospholipid phosphatase-related protein type 2 OS=Rattus norvegicus GN=Plppr2 PE=1 SV=2	533.938	619.838	335.141	1667.07	1	0	0	0
F1LU48	1	1	5.7485	1.06366	Endoplasmic reticulum-golgi intermediate compartment 1 OS=Rattus norvegicus GN=Ergic1 PE=1 SV=2	483.396	512.52	497.327	481.847	0	1	0	0
F1LVR0	1	1	5.6913	2.27193	IgLON family member 5 OS=Rattus norvegicus GN=Iglon5 PE=4 SV=2	407.306	327.963	361.378	745.107	0	0	0	1
F1LVZ9	1	1	5.8694	5.87528	HECT domain E3 ubiquitin protein ligase 3 OS=Rattus norvegicus GN=Hectd3 PE=1 SV=3	403.929	849.703	817.428	144.623	0	1	1	0
F1LW77	2	1	17.2254	1.53502	RAB33B, member RAS oncogene family OS=Rattus norvegicus GN=Rab33b PE=1 SV=2	3048.3	3587.58	3561.68	2337.15	1	0	0	1
F1LYQ7	1	1	11.685	2.87286	Ribosomal protein OS=Rattus norvegicus GN=LOC680700 PE=1 SV=2	1269	1272.44	1136.49	442.916	2	0	0	0
F1M1L9	2	1	13.0918	1.70209	Copine 2 OS=Rattus norvegicus GN=Cpne2 PE=1 SV=3	512.441	534.229	572.36	336.268	0	1	0	0
F1M4I4	1	1	5.7431	1.84231	Uncharacterized protein OS=Rattus norvegicus GN=Vps51 PE=1 SV=2	708.336	758.431	411.673	654.14	0	1	0	0
F1M5M9	1	1	5.9376	1.17054	SLIT-ROBO Rho GTPase-activating protein 3 OS=Rattus norvegicus GN=Srgap3 PE=1 SV=2	1121.14	1082.36	1042.04	1219.75	1	0	0	0
F1M7Z9;Q8CIX1	1	1	11.243	1.0229	Regulating synaptic membrane exocytosis protein 4 OS=Rattus norvegicus GN=Rims4 PE=4 SV=3	379.967	375.58	384.18	380.147	0	2	2	0
F1M8F2;A0A0G2K0Q2;Q6QLM7	7	1	47.8698	1.39348	Kinesin heavy chain isoform 5A OS=Rattus norvegicus GN=Kif5a PE=1 SV=2	341.819	476.319	401.567	394.593	0	1	0	0
F1M8U2	2	1	17.219	1.17287	Actin-binding LIM protein family, member 3 OS=Rattus norvegicus GN=Ablim3 PE=1 SV=1	14369.2	12251.3	13006.8	14361.2	0	1	0	0
F1M8Y2;F1M9I6	2	1	27.4428	3.70629	Tetraspanin OS=Rattus norvegicus GN=Tspan7 PE=1 SV=3	4259.31	4123.9	3665.44	13585.2	0	2	0	2
F1M9Y7;A0A0G2K6F1	1	1	5.736	2.61051	T-complex 11-like 1 OS=Rattus norvegicus GN=Tcp11l1 PE=1 SV=3	594.565	621.483	516.938	1349.47	1	0	0	0
F1M013;D3ZPL5;D3ZU22;D4A6B9;F1M1M2;F1M4C7;M0R3M3;P62425	1	1	5.9388	1.07921	60S ribosomal protein L7a OS=Rattus norvegicus GN=Rpl7a PE=4 SV=2	2442.35	2485.86	2582.74	2393.17	1	0	0	0
F1M378	3	1	17.5932	1.41607	Protein unc-13 homolog A OS=Rattus norvegicus GN=Unc13a PE=1 SV=3	748.141	655.141	736.314	927.724	1	0	0	0
F1MA89	1	1	6.4418	2.02766	Cyclin Y OS=Rattus norvegicus GN=Ccny PE=1 SV=2	2413.93	2513.14	2670.16	4894.63	1	1	1	0
F1MAA3	2	1	19.8874	3.3509	Serine/threonine-protein phosphatase 2A 56 kDa regulatory subunit delta isoform-like OS=Rattus norvegicus GN=LOC100909464 PE=1 SV=2	552.315	573.52	555.696	171.154	1	1	1	0
F7EPH4;A0A0G2JUD2	1	1	6.7762	1.81928	Pyrophosphatase (inorganic) 1 OS=Rattus norvegicus GN=Ppa1 PE=1 SV=1	813.993	1001.04	1480.88	972.578	1	1	1	0
F7F1Y3;Q793F9	1	1	5.6053	2.3901	Vacuolar protein sorting-associated protein 4A OS=Rattus norvegicus GN=Vps4a PE=1 SV=1	1638.36	1526.21	1754.77	734.184	0	1	0	0
G3V6I1	1	1	5.756	4.43478	Lethal(2) giant larvae protein homolog 1 OS=Rattus norvegicus GN=Llgl1 PE=1 SV=2	500.972	371.191	359.922	112.964	0	1	0	0
G3V6Q3;A0A0G2K0H6	1	1	5.7039	2.90632	WD repeat domain 13 OS=Rattus norvegicus GN=Wdr13 PE=1 SV=2	211.328	239.845	242.884	614.187	1	0	1	0
G3V6Y6	24	1	191.588	1.93322	Alpha-1,4 glucan phosphorylase OS=Rattus norvegicus GN=Pygb PE=1 SV=2	2327	2237.09	2344.35	1212.67	0	2	0	0
G3V7C6;Q6P9T8	32	1	429.376	2.42739	Tubulin beta chain OS=Rattus norvegicus GN=Tubb4b PE=1 SV=2	45620.2	42399.9	39718.6	96412.5	1	1	1	1
G3V8Q2	19	1	158.22	1.94416	Alpha-internexin OS=Rattus norvegicus GN=Ina PE=1 SV=1	7149.72	7497.06	5876.62	11425.1	0	1	0	0
G3V8T4	1	1	5.6406	1.91377	DNA damage-binding protein 1 OS=Rattus norvegicus GN=Ddb1 PE=1 SV=1	1759.78	2327.18	2062.53	3367.81	0	1	0	0
G3V9N8;A0A0G2K2V2	27	1	223.548	1.0608	AP complex subunit beta OS=Rattus norvegicus GN=Ap1b1 PE=1 SV=3	7734.69	7667.09	8133.23	7748.3	0	0	1	0
G3V679;Q99376	1	1	5.8918	232.103	Transferrin receptor protein 1 OS=Rattus norvegicus GN=Tfrc PE=1 SV=1	881.718	1019.07	987.473	4.3906	0	0	1	0
M0R6T4	1	1	5.6728	Infinity	MMS19 homolog, cytosolic iron-sulfur assembly component OS=Rattus norvegicus GN=Mms19 PE=1 SV=1	286.382	422.118	324.526	0	1	0	0	0
M0R7B4	10	1	131.296	2.50481	RCG45259 OS=Rattus norvegicus GN=LOC684828 PE=1 SV=2	24560.7	19427.5	20589.1	9805.42	1	0	0	0
M0R907	1	1	6.9609	15.1924	RCG60635, isoform CRA_b OS=Rattus norvegicus GN=Snrpd3 PE=1 SV=1	1424.05	1379.96	1216.77	93.7341	1	1	0	0
M0RAQ6	26	1	205.736	2.23629	Hexokinase-1 OS=Rattus norvegicus GN=Hk1 PE=1 SV=2	4381.87	4044.42	4448.94	9044.51	0	0	1	0
M0RD45	1	1	12.0394	1.76822	Uncharacterized protein OS=Rattus norvegicus PE=4 SV=2	10074.6	8958.23	9106.43	15840.1	0	0	0	2
O08618;Q6AZ40	1	1	5.7667	4.49683	Phosphoribosyl pyrophosphate synthase-associated protein 2 OS=Rattus norvegicus GN=Prpsap2 PE=1 SV=1	460.794	542.786	454.868	120.704	0	1	1	0
O08769	1	1	6.1384	4.96878	Cyclin dependent kinase inhibitor OS=Rattus norvegicus GN=Cdkn1b PE=1 SV=1	146.764	100.353	122.794	498.63	0	0	0	1
O35077	1	1	5.823	1.67624	Glycerol-3-phosphate dehydrogenase [NAD(+)], cytoplasmic OS=Rattus norvegicus GN=Gpd1 PE=1 SV=4	2244.17	1811.51	2309.9	3036.52	1	0	0	1
O35763;A0A096MK30;A0A0G2K095;E9PT65	4	1	25.2203	1.49498	Moesin OS=Rattus norvegicus GN=Msn PE=1 SV=3	2249.78	2091.25	2256.87	3126.37	0	1	1	0
O54924	1	1	5.8604	2.04064	Exocyst complex component 8 OS=Rattus norvegicus GN=Exoc8 PE=1 SV=1	772.003	775.118	701.794	1432.11	0	1	0	0
O54975;A0A0G2JV31	1	1	6.0199	3.98608	Xaa-Pro aminopeptidase 1 OS=Rattus norvegicus GN=Xpnpep1 PE=1 SV=1	1284.85	1086.82	1537.02	385.596	1	0	0	0
O55166	1	1	5.9469	1.28647	Vacuolar protein sorting-associated protein 52 homolog OS=Rattus norvegicus GN=Vps52 PE=2 SV=2	6643.46	7165.91	7260.97	8546.61	1	0	0	0
O70277;G3V8D6	2	1	12.3285	1.73021	Tripartite motif-containing protein 3 OS=Rattus norvegicus GN=Trim3 PE=1 SV=1	499.155	631.79	588.101	863.645	1	1	1	0
O88453;A0A0G2JW97;A0A0G2JZI0;M0RBF0	1	1	6.1813	2.21965	Scaffold attachment factor B1 OS=Rattus norvegicus GN=Safb PE=1 SV=2	1392.97	1049.25	927.261	627.564	1	1	0	0
O88752	1	1	6.766	1.66441	Epsilon 1 globin OS=Rattus norvegicus GN=Hbe1 PE=1 SV=1	2679.45	2581.64	1931.55	1609.85	1	0	0	0
O88831;F1LPT4	1	1	5.6049	Infinity	Calcium/calmodulin-dependent protein kinase kinase 2 OS=Rattus norvegicus GN=Camkk2 PE=1 SV=1	207.629	880.879	404.3	0	0	1	0	0
P0C5W1	1	1	5.7955	2.51123	Microtubule-associated protein 1S OS=Rattus norvegicus GN=Map1s PE=1 SV=1	539.124	729.952	440.599	290.675	0	1	0	0
P00173	1	1	6.555	3.10653	Cytochrome b5 OS=Rattus norvegicus GN=Cyb5a PE=1 SV=2	358.768	480.346	443.397	1114.52	0	1	0	0
P02683	1	1	5.6927	2.05999	Neuron-specific protein family member 1 OS=Rattus norvegicus GN=Nsg1 PE=2 SV=2	1529.12	1893.34	1695.42	3149.96	0	0	1	0
P04785	1	1	5.7301	3.6181	Protein disulfide-isomerase OS=Rattus norvegicus GN=P4hb PE=1 SV=2	836.149	658.453	794.898	231.102	1	0	0	0
P05714	3	1	31.8045	1.318	Ras-related protein Rab-4A OS=Rattus norvegicus GN=Rab4a PE=1 SV=3	171.752	194.575	147.629	152.723	1	1	1	0
P08413;G3V9G3	22	1	300.803	1.22635	Calcium/calmodulin-dependent protein kinase type II subunit beta OS=Rattus norvegicus GN=Camk2b PE=1 SV=1	17496.8	14267.4	15414	15096.1	2	2	2	2
P08644	6	1	59.0141	1.27794	GTPase KRas OS=Rattus norvegicus GN=Kras PE=1 SV=3	1729.45	1989.04	2104.86	1647.07	0	1	1	0
P09216;F1LMV8	1	1	6.1089	3.26389	Protein kinase C epsilon type OS=Rattus norvegicus GN=Prkce PE=1 SV=1	1047.16	1244.78	1184.41	381.38	0	1	1	0
P09811	4	1	26.5518	2.01422	Glycogen phosphorylase, liver form OS=Rattus norvegicus GN=Pygl PE=1 SV=5	1960.41	2013.8	2179.77	3948.69	0	1	0	0
P10499	3	1	18.9308	1.92112	Potassium voltage-gated channel subfamily A member 1 OS=Rattus norvegicus GN=Kcna1 PE=1 SV=1	1175.14	1118.63	1034.82	1988.01	1	1	1	0
P11661	1	1	5.661	2.62456	NADH-ubiquinone oxidoreductase chain 5 OS=Rattus norvegicus GN=Mtnd5 PE=3 SV=3	2440.99	2060.93	2289.22	5409.03	1	0	1	0
P13086;A0A0H2UHE1	1	1	6.1602	4.202	Succinate--CoA ligase [ADP/GDP-forming] subunit alpha, mitochondrial OS=Rattus norvegicus GN=Suclg1 PE=2 SV=2	3390.47	2106.9	1341.04	5635.07	0	1	0	0
P14604	1	1	12.2632	6.86865	Enoyl-CoA hydratase, mitochondrial OS=Rattus norvegicus GN=Echs1 PE=1 SV=1	917.319	733.532	1116.67	162.575	2	0	0	0
P14669	1	1	5.7771	2.62887	Annexin A3 OS=Rattus norvegicus GN=Anxa3 PE=1 SV=4	55.4074	145.659	142.826	73.635	0	1	0	1
P15146	31	1	261.652	1.77891	Microtubule-associated protein 2 OS=Rattus norvegicus GN=Map2 PE=1 SV=3	3120.8	3257.7	2711.11	4822.81	1	0	0	0
P15431	7	1	58.1874	2.25677	Gamma-aminobutyric acid receptor subunit beta-1 OS=Rattus norvegicus GN=Gabrb1 PE=1 SV=1	625.706	686.563	526.757	1188.77	0	1	0	0
P15865	10	1	120.804	2.50481	Histone H1.4 OS=Rattus norvegicus GN=Hist1h1e PE=1 SV=3	11223.8	8878.07	9408.88	4480.92	1	1	1	0
P16884;F1LRZ7	3	1	27.9756	2.21971	Neurofilament heavy polypeptide OS=Rattus norvegicus GN=Nefh PE=1 SV=4	164.249	212.311	212.435	95.7039	0	1	1	0
P17220	1	1	5.7607	1.43034	Proteasome subunit alpha type-2 OS=Rattus norvegicus GN=Psma2 PE=1 SV=3	2199.69	2678.58	2706.78	3146.3	0	1	0	1
P18088;Q63211	2	1	19.1592	2.18592	Glutamate decarboxylase 1 OS=Rattus norvegicus GN=Gad1 PE=2 SV=1	1515.21	1717.67	1345.41	2940.96	1	1	1	1
P18266;A0A0G2JSH4;A0A0G2KB98	1	1	6.7358	1.49123	Glycogen synthase kinase-3 beta OS=Rattus norvegicus GN=Gsk3b PE=1 SV=1	1039.5	1186.03	1172.53	1550.14	1	1	1	1
P18508;P23574;Q6PW52	1	1	6.1313	7.78606	Gamma-aminobutyric acid receptor subunit gamma-2 OS=Rattus norvegicus GN=Gabrg2 PE=1 SV=1	1116.66	1041.81	1263.4	162.264	0	1	1	0
P19139	1	1	12.9038	3.31148	Casein kinase II subunit alpha OS=Rattus norvegicus GN=Csnk2a1 PE=1 SV=2	1690.76	2109.48	2084.76	637.022	2	2	2	0
P19836	1	1	5.6478	14.0043	Choline-phosphate cytidylyltransferase A OS=Rattus norvegicus GN=Pcyt1a PE=1 SV=2	588.362	930.449	768.784	66.4403	1	0	1	0
P21533;F1LQS3	1	1	11.2452	61.1668	60S ribosomal protein L6 OS=Rattus norvegicus GN=Rpl6 PE=1 SV=5	452.296	664.793	653.839	10.8685	2	0	0	0
P21571	1	1	7.2384	155.919	ATP synthase-coupling factor 6, mitochondrial OS=Rattus norvegicus GN=Atp5j PE=1 SV=1	4924.87	3310.46	4931.82	31.6306	0	0	1	0
P21670	2	1	12.9457	7.59171	Proteasome subunit alpha type-4 OS=Rattus norvegicus GN=Psma4 PE=1 SV=1	1006.19	1440.35	1404.93	189.727	1	1	0	0
P23565	19	1	167.236	1.94581	Alpha-internexin OS=Rattus norvegicus GN=Ina PE=1 SV=2	6170.49	6352.49	5049.82	9825.99	2	2	2	2
P23785;F1LMP7;G3V8V1	1	1	6.3123	Infinity	Granulins OS=Rattus norvegicus GN=Grn PE=1 SV=3	121.876	165.459	0	844.322	1	0	0	1
P24051;M0RA26;Q71TY3	1	1	6.4625	2.69157	40S ribosomal protein S27-like OS=Rattus norvegicus GN=Rps27l PE=1 SV=3	1446.6	1599.62	1210.84	3259.07	0	1	0	1
P27274	2	1	16.0155	13.2431	CD59 glycoprotein OS=Rattus norvegicus GN=Cd59 PE=1 SV=2	5096.39	6122.15	1194.86	15823.7	1	1	1	1
P27791;A1L1M0	8	1	74.8411	1.09616	cAMP-dependent protein kinase catalytic subunit alpha OS=Rattus norvegicus GN=Prkaca PE=1 SV=2	3507.52	3530.42	3844.82	3519.22	1	0	1	0
P29419	1	1	6.9907	5.606	ATP synthase subunit e, mitochondrial OS=Rattus norvegicus GN=Atp5i PE=1 SV=3	5832.75	3455.65	5078.73	19372.4	0	0	1	1
P35280;A0A0G2K553	7	1	74.9046	5.94775	Ras-related protein Rab-8A OS=Rattus norvegicus GN=Rab8a PE=1 SV=2	129.613	121.146	127.564	720.549	1	0	0	0
P35286;A0A0H2UHN5	4	1	41.6041	1.3007	Ras-related protein Rab-13 OS=Rattus norvegicus GN=Rab13 PE=1 SV=2	1700.16	1580.74	1927.28	1481.73	0	1	0	0
P35349	4	1	25.4275	2.10345	Metabotropic glutamate receptor 6 OS=Rattus norvegicus GN=Grm6 PE=2 SV=1	619.628	614.325	589.95	1240.93	0	0	1	0
P35400	2	1	11.9249	1.76269	Metabotropic glutamate receptor 7 OS=Rattus norvegicus GN=Grm7 PE=1 SV=1	1943.32	2191.12	2463.82	3425.46	0	0	1	0
P36876	1	1	5.6177	3.02966	Serine/threonine-protein phosphatase 2A 55 kDa regulatory subunit B alpha isoform OS=Rattus norvegicus GN=Ppp2r2a PE=2 SV=1	441.249	476.485	518.448	1336.84	1	0	1	1
P36972	1	1	5.9373	10.6816	Adenine phosphoribosyltransferase OS=Rattus norvegicus GN=Aprt PE=1 SV=1	655.419	621.151	584.06	61.3595	1	0	0	0
P38652;Q499Q4	1	1	5.9329	1.7046	Phosphoglucomutase-1 OS=Rattus norvegicus GN=Pgm1 PE=1 SV=2	526.83	627.086	594.724	898.034	1	1	1	1
P41123;D3ZD02;D3ZRM9;F1M2E9	1	1	5.6228	1.53383	60S ribosomal protein L13 OS=Rattus norvegicus GN=Rpl13 PE=1 SV=2	1072.46	1028.51	1028.58	1577.55	0	0	1	0
P41498;A0A0G2K394;Z4YNF4	1	1	7.4079	3.31651	Low molecular weight phosphotyrosine protein phosphatase OS=Rattus norvegicus GN=Acp1 PE=1 SV=3	7946.53	7913.44	6141.52	20368.5	1	1	1	1
P41562	1	1	6.2356	4.87027	Isocitrate dehydrogenase [NADP] cytoplasmic OS=Rattus norvegicus GN=Idh1 PE=1 SV=1	762.678	659.633	943.474	193.721	1	1	1	0
P41565;Q5XIJ3	1	1	6.2058	3.28684	Isocitrate dehydrogenase [NAD] subunit gamma 1, mitochondrial OS=Rattus norvegicus GN=Idh3g PE=1 SV=2	1615.2	1279.33	1611.5	4204.95	1	1	1	0
P47858	19	1	169.038	1.2475	ATP-dependent 6-phosphofructokinase, muscle type OS=Rattus norvegicus GN=Pfkm PE=1 SV=3	2914.42	2998.16	3110.03	2493.01	0	0	1	0
P50545	4	1	38.0915	1.90236	Tyrosine-protein kinase HCK OS=Rattus norvegicus GN=Hck PE=1 SV=4	5307.68	5523.31	5821.38	10097.1	1	1	1	1
P51650;G3V945	1	1	6.3432	2.90936	Succinate-semialdehyde dehydrogenase, mitochondrial OS=Rattus norvegicus GN=Aldh5a1 PE=1 SV=2	3467.93	3282.29	3457.74	9549.36	1	1	1	0
P54645	1	1	6.1787	1.72755	5'-AMP-activated protein kinase catalytic subunit alpha-1 OS=Rattus norvegicus GN=Prkaa1 PE=1 SV=2	417.258	268.701	261.695	452.09	1	0	0	0
P55053	1	1	11.8926	3.64964	Fatty acid-binding protein, epidermal OS=Rattus norvegicus GN=Fabp5 PE=1 SV=3	2524.18	2361.26	3186.83	873.19	0	0	2	0
P58295	1	1	5.711	2.54336	Sodium- and chloride-dependent glycine transporter 2 OS=Rattus norvegicus GN=Slc6a5 PE=1 SV=2	885.665	865.566	928.496	2201.45	0	0	1	0
P62628	2	1	21.3589	61.0314	Dynein light chain roadblock-type 1 OS=Rattus norvegicus GN=Dynlrb1 PE=1 SV=3	938.147	978.939	1073.87	17.5954	1	1	1	0
P62738;A0A0G2K4M6;P63269;P68035	22	1	269.654	1.73089	Actin, aortic smooth muscle OS=Rattus norvegicus GN=Acta2 PE=2 SV=1	20710.2	33984.5	35847.1	23683	0	0	1	0
P62870;A0A140TA99	1	1	11.6994	1.68171	Elongin-B OS=Rattus norvegicus GN=Elob PE=1 SV=1	1931.83	2225.93	1997.68	1323.61	2	2	2	0
P63088;A0A0G2JVK2	3	1	31.3255	2.35113	Serine/threonine-protein phosphatase PP1-gamma catalytic subunit OS=Rattus norvegicus GN=Ppp1cc PE=1 SV=1	3574.13	3470.62	1520.17	2838.53	0	1	0	0
P63170	2	1	23.7092	1.53876	Dynein light chain 1, cytoplasmic OS=Rattus norvegicus GN=Dynll1 PE=1 SV=1	4501.11	3849.62	3266.46	5026.28	2	2	2	0
P68136	22	1	269.713	2.776	Actin, alpha skeletal muscle OS=Rattus norvegicus GN=Acta1 PE=1 SV=1	487.507	1192.27	970.432	429.491	0	0	1	0
P70483	1	1	5.6045	3.12308	Striatin OS=Rattus norvegicus GN=Strn PE=1 SV=1	411.842	506.498	467.055	1286.21	0	0	1	0
P70500	1	1	5.9551	1.98143	CDP-diacylglycerol--inositol 3-phosphatidyltransferase OS=Rattus norvegicus GN=Cdipt PE=1 SV=1	3092.27	2571.72	2670.99	5095.68	1	0	0	0
P81377;F1M9X5	1	1	5.8156	1.24168	cAMP-dependent protein kinase type I-beta regulatory subunit OS=Rattus norvegicus GN=Prkar1b PE=2 SV=2	389.436	483.553	474.025	407.11	0	1	0	0
P84060;A0A0G2JVM6	3	1	25.1481	1.35419	Dystrobrevin beta OS=Rattus norvegicus GN=Dtnb PE=1 SV=2	373.583	337.408	426.777	456.915	2	0	0	0
P84076	7	1	83.1243	1.24318	Neuron-specific calcium-binding protein hippocalcin OS=Rattus norvegicus GN=Hpca PE=1 SV=2	706.193	877.928	708.8	708.704	0	0	1	0
P84083	6	1	65.1571	1.93181	ADP-ribosylation factor 5 OS=Rattus norvegicus GN=Arf5 PE=1 SV=2	1436.6	1390.83	1575.73	2686.82	1	1	1	1
P84586;A0A0A0MXW9;A0A0G2K8K9;D4AE41;W8CC80	10	1	74.5822	2.04848	RNA-binding motif protein, X chromosome retrogene-like OS=Rattus norvegicus GN=Rbmxrtl PE=1 SV=1	2885.29	2174.49	1966.74	1408.5	1	0	0	0
P84817	1	1	6.443	126.08	Mitochondrial fission 1 protein OS=Rattus norvegicus GN=Fis1 PE=1 SV=1	1653.35	1827.23	1840.73	14.5997	0	1	0	0
P85515	8	1	65.8143	3.2567	Alpha-centractin OS=Rattus norvegicus GN=Actr1a PE=1 SV=1	1030.25	1205.78	1180.5	370.246	1	1	1	0
P85971;G3V8D5	1	1	6.4739	Infinity	6-phosphogluconolactonase OS=Rattus norvegicus GN=Pgls PE=1 SV=1	962.632	823.912	1260.68	0	1	1	1	0
P97834;A0A0G2JT06;A0A0G2JW80	1	1	6.0573	2.80061	COP9 signalosome complex subunit 1 OS=Rattus norvegicus GN=Gps1 PE=1 SV=1	1408.75	1781.92	1599.85	636.262	1	1	0	0
P97852;Q6IN39	2	1	12.6583	2.83335	Peroxisomal multifunctional enzyme type 2 OS=Rattus norvegicus GN=Hsd17b4 PE=1 SV=3	675.83	545.195	694.076	1544.73	0	0	1	0
Q2IBC6;P41350	1	1	5.8308	1.70817	Caveolin OS=Rattus norvegicus GN=Cav1 PE=1 SV=1	2890.86	2973.51	3286.2	4938.08	0	0	0	1
Q2TA68	1	1	5.6301	1.95019	Dynamin-like 120 kDa protein, mitochondrial OS=Rattus norvegicus GN=Opa1 PE=1 SV=1	818.72	704.358	741.191	1373.63	1	0	0	0
Q2THW7	1	1	5.6238	1.95144	Palmitoyltransferase ZDHHC5 OS=Rattus norvegicus GN=Zdhhc5 PE=1 SV=1	312.09	300.789	387.045	198.339	1	0	1	0
Q3B7D1	1	1	5.9612	Infinity	Ubiquitin-conjugating enzyme E2 Z OS=Rattus norvegicus GN=Ube2z PE=1 SV=2	664.64	600.016	294.237	0	0	1	0	0
Q3B7V5	5	1	54.2246	1.60156	RAB2B, member RAS oncogene family OS=Rattus norvegicus GN=Rab2b PE=1 SV=1	1192.96	1236.51	1179.49	1889.03	0	1	0	0
Q4KLI0	1	1	11.6018	1.38173	SWI/SNF related, matrix associated, actin dependent regulator of chromatin, subfamily b, member 1 OS=Rattus norvegicus GN=Smarcb1 PE=1 SV=1	901.455	1067.59	935.265	772.648	0	2	0	0
Q4V8I7	1	1	5.8104	1.20626	Volume-regulated anion channel subunit LRRC8A OS=Rattus norvegicus GN=Lrrc8a PE=1 SV=1	931.547	921.735	861.514	1039.21	1	0	1	0
Q4V898	10	1	74.1658	1.69434	RNA-binding motif protein, X chromosome OS=Rattus norvegicus GN=Rbmx PE=1 SV=1	2668	2094.67	1942.06	1574.65	1	1	1	0
Q5FVI3;A0A0G2KBC0;F8WFF9	1	1	6.3972	1.84562	Leucine-rich repeat-containing protein 57 OS=Rattus norvegicus GN=Lrrc57 PE=2 SV=1	1535.19	1457.96	1258	2321.8	0	1	1	1
Q5FVQ4;A0A0G2K121	1	1	5.7394	4.21679	Malectin OS=Rattus norvegicus GN=Mlec PE=2 SV=1	226.112	179.314	248.093	756.129	0	0	0	1
Q5FWY5	1	1	5.9899	3.0281	AH receptor-interacting protein OS=Rattus norvegicus GN=Aip PE=1 SV=1	566.223	603.664	718.587	1714.58	1	0	0	1
Q5GFD9	1	1	6.7233	1.45051	Protein IMPACT OS=Rattus norvegicus GN=Impact PE=1 SV=1	1209.48	1019.25	1296.97	1478.44	0	1	1	0
Q5GH56	2	1	12.2576	2.78086	XK-related protein 7 OS=Rattus norvegicus GN=Xkr7 PE=2 SV=1	1161.43	990.978	1124.83	2755.78	1	1	1	0
Q5HZY0	1	1	6.0154	5.08337	UBX domain-containing protein 4 OS=Rattus norvegicus GN=Ubxn4 PE=1 SV=1	391.458	449.574	198.901	1011.09	0	0	0	1
Q5I0D1	1	1	5.6825	2.54998	Glyoxalase domain-containing protein 4 OS=Rattus norvegicus GN=Glod4 PE=1 SV=1	897.205	651.195	763.657	351.847	0	0	1	0
Q5M7A4	1	1	6.4926	3.2569	Ubiquitin-like modifier-activating enzyme 5 OS=Rattus norvegicus GN=Uba5 PE=1 SV=1	1485.46	1802.94	1770.91	4837.98	0	1	0	0
Q5M7W5	13	1	111.552	1.22013	Microtubule-associated protein 4 OS=Rattus norvegicus GN=Map4 PE=1 SV=1	1513.19	1499.74	1430.6	1745.51	1	1	0	1
Q5PPJ6	1	1	5.6607	1.98091	Leucyl-tRNA synthetase OS=Rattus norvegicus GN=Lars PE=1 SV=1	1557.14	1978.6	1798.96	3084.57	0	0	0	1
Q5RJS2	2	1	23.473	1.32839	Ras homolog family member J OS=Rattus norvegicus GN=Rhoj PE=2 SV=1	2040.73	1801.53	1654.21	2197.44	0	0	1	0
Q5RK08	2	1	12.0617	1.99104	Glioblastoma amplified sequence OS=Rattus norvegicus GN=Gbas PE=1 SV=1	2985.32	2586.22	2780.09	5149.25	0	0	0	1
Q5U2U2	1	1	5.9928	1.22507	Crk-like protein OS=Rattus norvegicus GN=Crkl PE=1 SV=1	547.977	500.067	570.488	465.68	1	0	1	0
Q5U318	1	1	6.7081	1.38817	Astrocytic phosphoprotein PEA-15 OS=Rattus norvegicus GN=Pea15 PE=1 SV=1	3374.24	3155.87	4298.5	4380.88	1	0	0	0
Q5XIC6	1	1	5.7989	6.88109	Proteasome (Prosome, macropain) 26S subunit, non-ATPase, 12 OS=Rattus norvegicus GN=Psmd12 PE=1 SV=1	449.001	980.235	607.821	142.453	0	0	1	0
Q5XIU9	2	1	17.955	2.55899	Membrane-associated progesterone receptor component 2 OS=Rattus norvegicus GN=Pgrmc2 PE=1 SV=1	280.505	229.586	260.382	587.508	0	0	1	0
Q6AXM7;A0A0G2K2P6	1	1	5.9635	Infinity	HBS1-like protein OS=Rattus norvegicus GN=Hbs1l PE=1 SV=1	233.557	258.242	247.904	0	0	1	0	0
Q6AXS4	1	1	7.0667	3.6099	Renin receptor OS=Rattus norvegicus GN=Atp6ap2 PE=2 SV=1	4547.02	4874.15	4019.77	14511	0	0	1	0
Q6AY07	14	1	164.163	1.74325	Fructose-bisphosphate aldolase OS=Rattus norvegicus GN=Aldoart2 PE=2 SV=1	2911.79	2981.17	3194.33	5075.98	1	0	0	0
Q6AY09	6	1	69.7234	2.32575	Heterogeneous nuclear ribonucleoprotein H2 OS=Rattus norvegicus GN=Hnrnph2 PE=1 SV=1	1670.86	1510.72	1344.8	3127.68	0	0	0	1
Q6AY20	1	1	6.2735	Infinity	Cation-dependent mannose-6-phosphate receptor OS=Rattus norvegicus GN=M6pr PE=1 SV=1	484.899	443.438	321.047	0	1	0	0	0
Q6AY30	1	1	6.6245	1.77609	Saccharopine dehydrogenase-like oxidoreductase OS=Rattus norvegicus GN=Sccpdh PE=1 SV=1	520.254	476.588	480.399	292.921	1	1	1	0
Q6AYE4;A0A0G2JZN3;M0RBN8	2	1	18.7793	2.40366	V-type proton ATPase subunit C 2 OS=Rattus norvegicus GN=Atp6v1c2 PE=2 SV=1	7221.99	7785.42	7259.34	17359.2	2	0	0	0
Q6IG00;A0A0G2K6P7	2	1	23.0161	2.58957	Keratin, type II cytoskeletal 4 OS=Rattus norvegicus GN=Krt4 PE=3 SV=1	2894.05	3040.59	2425.67	6281.44	0	0	1	0
Q6JE36	1	1	6.1264	2.95315	Protein NDRG1 OS=Rattus norvegicus GN=Ndrg1 PE=1 SV=1	505.716	389.402	517.711	1149.96	1	1	1	1
Q6P6Q2;A0A0G2JW69;F7FFV2	4	1	40.5264	13.4311	Keratin, type II cytoskeletal 5 OS=Rattus norvegicus GN=Krt5 PE=1 SV=1	1331.01	1642.4	2333.75	173.757	0	1	0	0
Q6P791	1	1	12.6614	2.06513	Ragulator complex protein LAMTOR1 OS=Rattus norvegicus GN=Lamtor1 PE=1 SV=1	1303.16	1593.82	1417.9	771.779	2	2	2	0
Q6P799;A0A0G2JZG7	1	1	6.1567	1.8542	Serine--tRNA ligase, cytoplasmic OS=Rattus norvegicus GN=Sars PE=1 SV=3	1031.03	1120.11	1362.22	734.666	1	1	0	0
Q6YDN8	1	1	5.6754	1.70814	BWK-1 OS=Rattus norvegicus GN=Gid8 PE=1 SV=1	160.829	274.718	170.294	176.207	0	0	0	1
Q7TP42	1	1	5.7018	1.58027	Ab2-292 OS=Rattus norvegicus GN=Sec62 PE=1 SV=1	1064.09	1049.02	1135.42	1657.73	0	0	0	1
Q8R5L7	1	1	6.0724	13.3592	Fibroblast growth factor 14 OS=Rattus norvegicus GN=Fgf14 PE=2 SV=1	1790.57	2205.71	1616.76	165.108	1	0	0	0
Q8R478;G3V721	1	1	5.6072	1.59539	WW domain-binding protein 2 OS=Rattus norvegicus GN=Wbp2 PE=1 SV=1	942.842	783.693	833.118	1250.29	1	1	0	0
Q8VII6;A0A0G2K0P8;A0A0G2K7R8	1	1	6.3926	4.81194	Choline transporter-like protein 1 OS=Rattus norvegicus GN=Slc44a1 PE=1 SV=1	716.727	543.631	272.138	1309.51	1	1	0	0
Q9EQH5	2	1	13.2753	1.33125	C-terminal-binding protein 2 OS=Rattus norvegicus GN=Ctbp2 PE=1 SV=2	809.793	691.572	608.296	736.005	1	0	1	0
Q9EQR2	1	1	5.6329	95.4362	Alkyldihydroxyacetonephosphate synthase, peroxisomal OS=Rattus norvegicus GN=Agps PE=2 SV=1	351.341	395.358	305.204	4.14265	1	0	0	0
Q9ES40;A0A0H2UHF6	1	1	6.4406	1.22112	PRA1 family protein 3 OS=Rattus norvegicus GN=Arl6ip5 PE=1 SV=1	4946.45	4508.61	4939.61	5505.55	1	1	1	1
Q9JHZ9	1	1	5.7066	3.03405	Sodium-coupled neutral amino acid transporter 3 OS=Rattus norvegicus GN=Slc38a3 PE=2 SV=1	3683.86	3796.56	3664.14	11117.2	0	0	0	1
Q9JMB5	1	1	7.2493	6.46214	Proteasomal ubiquitin receptor ADRM1 OS=Rattus norvegicus GN=Adrm1 PE=1 SV=2	1144.89	2066.95	1818.49	7398.44	0	0	1	1
Q9JMJ4	1	1	5.861	1.38303	Pre-mRNA-processing factor 19 OS=Rattus norvegicus GN=Prpf19 PE=1 SV=2	1433.78	1533.06	1803.91	1982.95	1	0	0	0
Q9R066	1	1	5.7766	1.18051	Coxsackievirus and adenovirus receptor homolog OS=Rattus norvegicus GN=Cxadr PE=1 SV=2	1092.37	1278.15	1289.55	1223.89	1	0	0	0
Q9WUS0	1	1	6.542	1.58167	Adenylate kinase 4, mitochondrial OS=Rattus norvegicus GN=Ak4 PE=2 SV=1	3440.59	2901.55	2175.28	3390.73	1	0	1	0
Q9WUV6	1	1	6.2326	1.83133	F-actin-capping protein subunit alpha-3 OS=Rattus norvegicus GN=Capza3 PE=1 SV=1	501.731	506.886	552.891	918.833	0	0	0	1
Q9Z0V5	4	1	36.5534	2.13212	Peroxiredoxin-4 OS=Rattus norvegicus GN=Prdx4 PE=2 SV=1	686.092	703.697	564.844	1204.32	0	0	0	1
Q32PX2	1	1	12.2092	Infinity	Aminoacyl tRNA synthase complex-interacting multifunctional protein 2 OS=Rattus norvegicus GN=Aimp2 PE=2 SV=1	935.129	1569.8	1040.72	0	2	2	0	0
Q52KJ9	1	1	5.796	1.66768	Thioredoxin domain containing 1 OS=Rattus norvegicus GN=Tmx1 PE=1 SV=1	1486.75	1364.61	1521.6	2275.73	0	0	0	1
Q56R18	1	1	6.3076	1.46076	Importin subunit alpha OS=Rattus norvegicus GN=Kpna3 PE=1 SV=1	710.341	727.391	611.639	893.456	1	1	1	0
Q66H61;M0RDR7	1	1	5.9955	4.08965	Glutaminyl-tRNA synthetase OS=Rattus norvegicus GN=Qars PE=1 SV=1	307.456	713.913	462.718	1257.39	0	1	0	0
Q66HA6	3	1	19.7995	7.47773	ADP-ribosylation factor-like protein 8B OS=Rattus norvegicus GN=Arl8b PE=2 SV=1	606.979	661.213	385.9	2885.66	0	1	0	0
Q66HR2	1	1	6.2086	2.08528	Microtubule-associated protein RP/EB family member 1 OS=Rattus norvegicus GN=Mapre1 PE=1 SV=3	2142.94	1792.73	2317.73	1111.47	1	1	1	0
Q68FR9	1	1	6.1306	Infinity	Elongation factor 1-delta OS=Rattus norvegicus GN=Eef1d PE=1 SV=2	792.614	939.263	684.013	0	1	0	1	0
Q68FS4	1	1	5.925	1.76351	Cytosol aminopeptidase OS=Rattus norvegicus GN=Lap3 PE=1 SV=1	559.586	429.586	450.885	757.578	1	0	0	0
Q75NI5	1	1	5.6141	3.35705	Cadherin 15 OS=Rattus norvegicus GN=Cdh15 PE=2 SV=1	392.516	255.774	223.575	750.553	0	0	1	1
Q80W92	1	1	5.9456	3.81048	Protein VAC14 homolog OS=Rattus norvegicus GN=Vac14 PE=1 SV=1	402.371	313.121	105.596	367.395	1	0	0	0
Q80ZA5	17	1	140.892	1.43908	Sodium-driven chloride bicarbonate exchanger OS=Rattus norvegicus GN=Slc4a10 PE=1 SV=1	3117.02	4164.02	3634.93	2893.53	0	1	0	0
Q99ML5	1	1	6.1495	2.79536	Prenylcysteine oxidase OS=Rattus norvegicus GN=Pcyox1 PE=1 SV=1	623.672	526.135	604.828	1470.74	0	0	1	0
Q99N27	1	1	5.6471	1.29068	Sorting nexin-1 OS=Rattus norvegicus GN=Snx1 PE=1 SV=1	642.217	719.855	810.138	828.894	0	1	0	0
Q331S7	2	1	11.8314	4.51707	Dysbindin domain-containing 2 OS=Rattus norvegicus GN=Dbndd2 PE=1 SV=1	486.284	278.268	302.005	1256.96	0	1	0	1
Q00566;A0A0G2JWK2	1	1	5.955	Infinity	Methyl-CpG-binding protein 2 OS=Rattus norvegicus GN=Mecp2 PE=1 SV=1	568.098	359.252	206.374	0	0	1	0	0
Q920G2;G3V6D9	1	1	6.0677	1.52674	Na(+)/H(+) exchange regulatory cofactor NHE-RF2 OS=Rattus norvegicus GN=Slc9a3r2 PE=1 SV=1	895.557	974.46	988.127	1367.29	0	1	1	0
Q920J4;A0A0G2K737	1	1	5.9955	1.53224	Thioredoxin-like protein 1 OS=Rattus norvegicus GN=Txnl1 PE=1 SV=3	823.255	924.228	1065.47	1261.42	1	1	0	0
Q924S5	1	1	5.8956	1.61694	Lon protease homolog, mitochondrial OS=Rattus norvegicus GN=Lonp1 PE=2 SV=1	949.085	1172.02	1009.65	1534.61	0	0	1	0
Q05140	14	1	128.718	1.14124	Clathrin coat assembly protein AP180 OS=Rattus norvegicus GN=Snap91 PE=1 SV=1	2014.26	1973.72	2145.27	1879.76	0	0	1	1
Q05982	5	1	59.3602	1.36791	Nucleoside diphosphate kinase A OS=Rattus norvegicus GN=Nme1 PE=1 SV=1	4866.87	4571.76	5706.52	4171.71	0	0	1	0
Q07310	2	1	16.9535	11.5451	Neurexin-3 OS=Rattus norvegicus GN=Nrxn3 PE=1 SV=1	868.78	856.859	708.472	75.2513	0	1	1	0
Q60587;A0A0G2K330	1	1	6.4275	1.41311	Trifunctional enzyme subunit beta, mitochondrial OS=Rattus norvegicus GN=Hadhb PE=1 SV=1	1009.48	725.104	1024.65	801.953	1	0	1	0
Q62848;Q3S4A4;Q3S4A5	1	1	6.0687	1.77763	ADP-ribosylation factor GTPase-activating protein 1 OS=Rattus norvegicus GN=Arfgap1 PE=1 SV=1	1967.49	2054.79	2075.97	3497.46	1	1	1	1
Q62929;G3V7W4	1	1	6.0405	1.63293	Interleukin-1 receptor-like 2 OS=Rattus norvegicus GN=Il1rl2 PE=2 SV=1	5617.41	6945.89	6453.75	9172.85	1	0	0	0
Q63100;G3V792	1	1	5.9382	1.4923	Cytoplasmic dynein 1 intermediate chain 1 OS=Rattus norvegicus GN=Dync1i1 PE=1 SV=1	650.899	646.397	724.172	964.616	1	0	0	0
Q63210	3	1	21.1221	1.24962	Guanine nucleotide-binding protein subunit alpha-12 OS=Rattus norvegicus GN=Gna12 PE=1 SV=3	297.574	330.505	332.798	266.319	0	1	1	0
Q63270;G3V6S2	1	1	5.8103	2.21991	Cytoplasmic aconitate hydratase OS=Rattus norvegicus GN=Aco1 PE=1 SV=1	1077.62	1039.26	1308.66	2307.06	0	0	1	0
Q63525;A0A0G2K0V8	1	1	5.6484	2.09518	Nuclear migration protein nudC OS=Rattus norvegicus GN=Nudc PE=1 SV=1	581.358	554.098	837.912	1160.93	1	0	0	0
Q63754;A0A0G2JSQ1	4	1	58.8302	5.83464	Beta-synuclein OS=Rattus norvegicus GN=Sncb PE=1 SV=1	4655.36	4149.69	5627.89	964.565	2	2	2	0
Q63768	1	1	5.706	5.54458	Adapter molecule crk OS=Rattus norvegicus GN=Crk PE=1 SV=1	284.045	415.923	417.278	1574.91	0	0	1	0
Q64057	1	1	5.6084	42.0433	Alpha-aminoadipic semialdehyde dehydrogenase OS=Rattus norvegicus GN=Aldh7a1 PE=1 SV=2	697.402	488.574	901.383	21.4394	0	0	1	0
Q64244	1	1	5.6663	2.23025	ADP-ribosyl cyclase/cyclic ADP-ribose hydrolase 1 OS=Rattus norvegicus GN=Cd38 PE=1 SV=1	907.323	898.267	701.189	1563.82	0	0	0	1
Q64566	1	1	6.5653	1.51637	Calcium-transporting ATPase type 2C member 1 OS=Rattus norvegicus GN=Atp2c1 PE=2 SV=1	1144.27	1042.12	973.151	1475.66	0	0	0	1
Q64578	11	1	85.5166	1.86915	Sarcoplasmic/endoplasmic reticulum calcium ATPase 1 OS=Rattus norvegicus GN=Atp2a1 PE=1 SV=1	2625.96	2519.94	2354.64	4401.17	1	0	0	0
